# Supplementary material for: What Can Article-Level Metrics Do for You?
Source: PLoS Biol. 2013 Oct 22;11(10):e1001687. doi: 10.1371/journal.pbio.1001687 (PMC3805468; doi:10.1371/journal.pbio.1001687)
Supplement: Data S1 — Dataset of ALM for PLOS Biology articles used in the text, and R scripts that were used to produce figures. The data were collected on May 20, 2013 and include all PLOS Biology articles published up to that day. Data for F1000Prime were collected on August 15, 2013. All charts were produced with R version 3.0.0. (ZIP) [file pbio.1001687.s001.zip › data_s1/alm_report_plos_biology_2013-05-20.csv]

doi	publication_date	title	biod	citeulike	crossref	scopus	pubmed	researchblogging	nature	bloglines	postgenomic	facebook	twitter	wikipedia	scienceseeker	counter_html	counter_pdf	counter_xml	counter	pmc_html	pmc_pdf	pmc	mendeley_readers	mendeley_groups	mendeley	comments	comment_replies	trackbacks	f1000	article_type
10.1371/journal.pbio.0000001	2003-10-13	A Functional Analysis of the Spacer of V(D)J Recombination Signal Sequences	0	0	11	36	14	0	0	0	0	0	1	0	0	6903	474	111	7488	1108	387	1495	16	0	16	0	0	0	1	Research Article
10.1371/journal.pbio.0000002	2003-11-17	Viral Discovery and Sequence Recovery Using DNA Microarrays	0	4	90	205	102	0	0	0	0	0	0	0	0	17865	3262	118	21245	3797	2259	6056	81	0	81	0	0	0	0	Research Article
10.1371/journal.pbio.0000003	2003-11-17	Gene Chip for Viral Discovery	0	0	0	1	0	0	0	0	0	0	0	0	0	3327	271	80	3678	701	131	832	0	0	0	0	0	0	0	Synopsis
10.1371/journal.pbio.0000004	2003-10-13	Functional Analysis of RSS Spacers	0	0	0	0	0	0	0	0	0	0	0	0	0	3000	72	93	3165	640	210	850	0	0	0	0	0	0	0	Synopsis
10.1371/journal.pbio.0000005	2003-08-18	The Transcriptome of the Intraerythrocytic Developmental Cycle of <named-content xmlns:xlink="http://www.w3.org/1999/xlink" content-type="genus-species" xlink:type="simple">Plasmodium falciparum</named-content>	0	10	339	679	306	0	0	0	0	0	0	3	0	29379	4565	267	34211	4476	2539	7015	165	0	165	0	0	0	3	Research Article
10.1371/journal.pbio.0000006	2003-08-18	DNA Analysis Indicates That Asian Elephants Are Native to Borneo and Are Therefore a High Priority for Conservation	0	0	16	27	4	0	0	0	0	0	0	10	0	17862	1616	135	19613	2924	424	3348	81	0	81	0	0	0	0	Research Article
10.1371/journal.pbio.0000007	2003-08-18	Borneo Elephants: A High Priority for Conservation	0	2	0	0	0	0	0	0	0	0	0	2	0	7160	438	115	7713	849	226	1075	0	0	0	0	0	0	0	Synopsis
10.1371/journal.pbio.0000008	2003-10-13	Genetically Modified Cornâ Environmental Benefits and Risks	0	0	6	8	1	0	0	0	3	66	1	0	0	97861	2494	293	100648	7529	1368	8897	31	0	31	0	0	0	0	Feature
10.1371/journal.pbio.0000009	2003-10-13	Out of the Way	0	2	1	2	0	0	0	0	0	0	0	3	0	8207	195	131	8533	1957	355	2312	5	0	5	1	0	0	0	Community Page
10.1371/journal.pbio.0000010	2003-10-13	The Roles of APC and Axin Derived from Experimental and Theoretical Analysis of the Wnt Pathway	0	14	126	230	92	0	0	0	0	0	0	0	0	19172	2715	167	22054	3178	1860	5038	75	0	75	0	0	0	3	Research Article
10.1371/journal.pbio.0000011	2003-08-18	Monitoring Malaria: Genomic Activity of the Parasite in Human Blood Cells	0	0	0	0	0	0	0	0	0	0	0	0	0	4998	214	111	5323	877	279	1156	2	0	2	0	0	0	0	Synopsis
10.1371/journal.pbio.0000012	2003-10-13	Genome-Wide RNAi of <named-content xmlns:xlink="http://www.w3.org/1999/xlink" content-type="genus-species" xlink:type="simple">C. elegans</named-content> Using the Hypersensitive <italic>rrf-3</italic> Strain Reveals Novel Gene Functions	0	8	141	310	136	0	0	0	0	0	0	0	0	19120	2376	142	21638	4638	2275	6913	71	0	71	0	0	0	0	Research Article
10.1371/journal.pbio.0000013	2003-09-15	<named-content xmlns:xlink="http://www.w3.org/1999/xlink" content-type="genus-species" xlink:type="simple">Drosophila</named-content> Free-Running Rhythms Require Intercellular Communication	0	1	61	127	44	0	0	0	0	0	0	0	0	10441	1090	124	11655	1572	492	2064	49	0	49	0	0	0	0	Research Article
10.1371/journal.pbio.0000014	2003-10-13	Heterochromatin Dynamics	0	1	1	1	0	0	0	0	0	0	0	0	0	9307	510	104	9921	1087	386	1473	5	0	5	0	0	0	0	Journal Club
10.1371/journal.pbio.0000015	2003-10-13	Microarray Analysis	0	6	3	16	6	0	0	0	0	0	0	2	0	33062	3593	175	36830	1253	555	1808	75	0	75	0	0	0	0	Primer
10.1371/journal.pbio.0000016	2003-10-13	V(D)J Recombination and the Evolution of the Adaptive Immune System	0	1	14	18	9	0	0	0	0	2	0	9	0	23476	2755	184	26415	2508	914	3422	55	0	55	0	0	0	0	Primer
10.1371/journal.pbio.0000017	2003-10-13	Neuroscience Networks	0	2	9	0	9	0	0	0	0	0	6	0	0	20147	556	108	20811	1524	613	2137	4	0	4	0	0	0	0	Essay
10.1371/journal.pbio.0000018	2003-10-13	Digital Evolution	0	3	5	9	0	0	0	0	0	0	0	2	0	16159	671	113	16943	1616	665	2281	38	0	38	0	0	0	0	Feature
10.1371/journal.pbio.0000019	2003-09-15	From Gene Trees to Organismal Phylogeny in Prokaryotes:The Case of the ?-Proteobacteria	0	11	71	203	110	0	0	0	0	0	0	0	0	14287	2401	128	16816	2032	839	2871	1	0	1	0	0	0	3	Research Article
10.1371/journal.pbio.0000020	2003-10-13	Candidate Gene Association Study in Type 2 Diabetes Indicates a Role for Genes Involved in ?-Cell Function as Well as Insulin Action	0	1	78	156	40	0	0	0	0	0	0	0	0	19077	2499	151	21727	3718	1866	5584	55	0	55	0	0	0	0	Research Article
10.1371/journal.pbio.0000021	2003-10-13	Developmental Origin and Evolution of Bacteriocytes in the Aphidâ<named-content xmlns:xlink="http://www.w3.org/1999/xlink" content-type="genus-species" xlink:type="simple">Buchnera</named-content> Symbiosis	0	1	28	54	26	1	0	0	0	0	0	0	0	7774	1038	103	8915	1643	470	2113	52	0	52	0	0	0	0	Research Article
10.1371/journal.pbio.0000022	2003-11-17	Beyond the Fire-Hazard Mentality of Medicine: The Ecology of Infectious Diseases	0	0	1	2	1	0	0	0	0	0	0	0	0	7628	685	83	8396	666	182	848	6	0	6	0	0	0	0	Feature
10.1371/journal.pbio.0000023	2003-09-15	Biological Clock Depends on Many Parts Working Together	0	0	0	0	0	0	0	0	0	0	0	0	0	7863	208	93	8164	1171	402	1573	0	0	0	0	0	0	0	Synopsis
10.1371/journal.pbio.0000024	2003-10-13	Developmental Origins and Evolution of <named-content xmlns:xlink="http://www.w3.org/1999/xlink" content-type="genus-species" xlink:type="simple">Buchnera</named-content> Host Cells	0	0	0	0	0	0	0	0	0	0	0	0	0	2968	142	89	3199	411	132	543	0	0	0	0	0	0	0	Synopsis
10.1371/journal.pbio.0000025	2003-11-17	A Gain-Field Encoding of Limb Position and Velocity in the Internal Model of Arm Dynamics	0	1	14	50	20	0	0	0	0	0	0	0	0	4581	603	82	5266	617	281	898	55	0	55	0	0	0	0	Research Article
10.1371/journal.pbio.0000026	2003-10-13	Supersensitive Worms Reveal New Gene Functions	0	0	0	0	0	0	0	0	0	0	0	0	0	3595	62	86	3743	588	164	752	0	0	0	0	0	0	0	Synopsis
10.1371/journal.pbio.0000027	2003-10-13	What Controls Variation in Human Skin Color?	0	0	25	36	9	0	0	0	1	0	1	6	0	82082	3179	295	85556	37316	1913	39229	84	0	84	0	0	0	0	Unsolved Mystery
10.1371/journal.pbio.0000028	2003-11-17	Partially Phosphorylated Pho4 Activates Transcription of a Subset of Phosphate-Responsive Genes	0	2	27	45	30	0	0	0	0	0	0	0	0	5042	638	79	5759	649	232	881	25	0	25	0	0	0	0	Research Article
10.1371/journal.pbio.0000029	2003-12-22	Structural Mechanism Shows How Transferrin Receptor Binds Multiple Ligands and Sheds Light on a Hereditary Iron Disease	0	0	0	0	0	0	0	0	0	0	0	0	0	3182	275	78	3535	503	92	595	1	0	1	0	0	0	0	Synopsis
10.1371/journal.pbio.0000030	2003-10-13	Large-Scale Association Study Confirms Genetic Complexity Underlying Type 2 Diabetes	0	0	0	0	0	0	0	0	0	0	0	0	0	4927	231	88	5246	606	279	885	0	0	0	0	0	0	0	Synopsis
10.1371/journal.pbio.0000031	2003-09-15	New Genomic Approach Predicts True Evolutionary History of Bacterial Genomes	0	0	0	0	0	0	0	0	0	0	0	0	0	4506	170	83	4759	744	211	955	2	0	2	0	0	0	0	Synopsis
10.1371/journal.pbio.0000032	2003-10-13	Mathematical Modeling Predicts How Proteins Affect Cellular Communication	0	0	0	0	0	0	0	0	0	0	0	0	0	7046	338	85	7469	873	378	1251	0	0	0	0	0	0	0	Synopsis
10.1371/journal.pbio.0000033	2003-11-17	Biochemical Characterization of DNA Damage Checkpoint Complexes: Clamp Loader and Clamp Complexes with Specificity for 5? Recessed DNA	0	0	59	166	83	0	0	0	0	0	0	0	0	8467	876	81	9424	1050	570	1620	27	0	27	0	0	0	0	Research Article
10.1371/journal.pbio.0000034	2003-10-13	<italic>PLoS Biology</italic>âWe're Open	0	3	0	3	2	0	0	0	0	0	0	1	0	12877	220	104	13201	2604	774	3378	2	0	2	0	0	0	0	Editorial
10.1371/journal.pbio.0000035	2003-11-17	The <italic>Drosophila</italic> Sterile-20 Kinase Slik Controls Cell Proliferation and Apoptosis during Imaginal Disc Development	0	0	11	24	9	0	0	0	0	0	0	0	0	6435	798	84	7317	820	493	1313	14	0	14	0	0	0	2	Research Article
10.1371/journal.pbio.0000036	2003-10-13	Why PLoS Became a Publisher	0	3	18	24	10	0	1	0	1	3	0	6	0	29733	918	207	30858	1915	580	2495	19	0	19	0	0	0	0	Message from the Founders
10.1371/journal.pbio.0000037	2003-11-17	Army Ants Trapped by Their Evolutionary History	0	1	0	0	0	0	0	0	0	0	0	6	0	17351	515	79	17945	14420	176	14596	33	0	33	0	0	0	0	Journal Club
10.1371/journal.pbio.0000038	2003-11-17	Patricia Goldman-Rakic	0	0	0	0	0	0	0	0	0	0	0	4	0	3262	125	71	3458	3089	128	3217	2	0	2	0	0	0	0	Obituary
10.1371/journal.pbio.0000039	2003-11-17	Genomics Research and Malaria Control: Great Expectations	0	0	0	0	2	0	0	0	0	0	0	0	0	8193	1049	80	9322	786	227	1013	10	0	10	0	0	0	0	Essay
10.1371/journal.pbio.0000040	2003-11-17	A Field Trip to the Mesozoic	0	0	0	0	0	0	0	0	0	0	0	0	0	4394	262	79	4735	474	48	522	8	0	8	0	0	0	0	Book Review/Science in the Media
10.1371/journal.pbio.0000041	2003-11-17	Embryonic Origins of a Motor System: Motor Dendrites Form a Myotopic Map in <italic>Drosophila</italic>	0	0	24	44	19	0	0	0	0	0	0	0	0	8087	1120	84	9291	948	350	1298	35	0	35	0	0	0	1	Research Article
10.1371/journal.pbio.0000042	2003-10-13	Learning to Control a BrainâMachine Interface for Reaching and Grasping by Primates	0	17	216	505	152	0	0	0	0	0	0	4	0	39304	7045	212	46561	3106	1403	4509	196	0	196	0	0	0	0	Research Article
10.1371/journal.pbio.0000043	2003-11-17	<italic>slik</italic> Gene Controls Cell Growth and Survival	0	0	0	0	0	0	0	0	0	0	0	0	0	2050	61	69	2180	490	41	531	0	0	0	0	0	0	0	Synopsis
10.1371/journal.pbio.0000044	2003-11-17	Newly Sequenced Worm a Boon for Worm Biologists	0	0	0	0	0	0	0	0	0	0	0	1	0	4238	88	68	4394	197	30	227	0	0	0	0	0	0	0	Synopsis
10.1371/journal.pbio.0000045	2003-11-17	The Genome Sequence of <italic>Caenorhabditis briggsae:</italic> A Platform for Comparative Genomics	0	23	167	431	261	0	0	0	2	0	0	13	0	40966	4333	190	45489	2906	1293	4199	148	0	148	0	0	0	4	Research Article
10.1371/journal.pbio.0000046	2003-11-17	Biodiversity Conservation Demands Open Access	0	2	0	2	1	0	0	0	0	0	0	0	0	5780	507	73	6360	434	102	536	37	0	37	0	0	0	0	Community Page
10.1371/journal.pbio.0000047	2003-11-17	A Single Protein in Yeast Can Fine-Tune an Environmental Response	0	0	0	0	0	0	0	0	0	0	0	0	0	1841	61	64	1966	500	38	538	0	0	0	0	0	0	0	Synopsis
10.1371/journal.pbio.0000048	2003-11-17	Tough Mining	0	8	1	12	8	0	0	0	0	0	0	0	0	11411	500	104	12015	708	217	925	8	0	8	0	0	0	0	Feature
10.1371/journal.pbio.0000049	2003-12-22	A Wingless Flight	0	0	0	0	0	0	0	0	0	0	0	0	0	3552	289	77	3918	604	228	832	9	0	9	0	0	0	0	Journal Club
10.1371/journal.pbio.0000050	2003-11-17	Current Approaches to the Study of Movement Control	0	0	0	1	0	0	0	0	0	0	0	0	0	5437	472	78	5987	871	174	1045	1	0	1	0	0	0	0	Primer
10.1371/journal.pbio.0000051	2003-12-22	Mechanism for Multiple Ligand Recognition by the Human Transferrin Receptor	0	0	31	56	26	0	0	0	0	0	0	1	0	5820	756	73	6649	1046	468	1514	16	0	16	0	0	0	0	Research Article
10.1371/journal.pbio.0000052	2003-11-17	Additive Effects of PDGF Receptor ? Signaling Pathways in Vascular Smooth Muscle Cell Development	0	0	15	50	23	0	0	0	0	0	0	0	0	7644	1089	82	8815	1207	495	1702	14	0	14	0	0	0	0	Research Article
10.1371/journal.pbio.0000053	2003-11-17	T Cell Receptor-Independent Basal Signaling via Erk and Abl Kinases Suppresses <italic>RAG</italic> Gene Expression	0	1	18	46	21	0	0	0	0	0	0	1	0	9751	1058	93	10902	1227	500	1727	14	0	14	0	0	0	2	Research Article
10.1371/journal.pbio.0000054	2003-11-17	Novel âCheckpointâ Mechanism Mediates DNA Damage Responses	0	0	0	0	0	0	0	0	0	0	0	0	0	2685	131	64	2880	302	65	367	0	0	0	0	0	0	0	Synopsis
10.1371/journal.pbio.0000055	2003-10-13	Retraining the Brain to Recover Movement	0	0	0	0	0	0	0	0	0	0	0	0	0	4805	190	67	5062	369	39	408	3	0	3	0	0	0	0	Synopsis
10.1371/journal.pbio.0000056	2003-11-17	Underlying Principles of Motor System Organization Revealed	0	0	0	0	0	0	0	0	0	0	0	0	0	2935	144	68	3147	2226	74	2300	0	0	0	0	0	0	0	Synopsis
10.1371/journal.pbio.0000057	2003-11-17	The What and Whys of DOIs	0	2	1	2	2	0	0	0	0	0	0	1	0	6812	234	81	7127	1978	84	2062	9	0	9	0	0	0	0	Editorial
10.1371/journal.pbio.0000058	2003-11-17	Comparative Genomics	0	14	40	117	36	0	0	0	0	0	0	5	0	33548	4550	143	38241	2009	832	2841	116	0	116	0	0	0	0	Primer
10.1371/journal.pbio.0000059	2003-10-27	Pten Dose Dictates Cancer Progression in the Prostate	0	1	144	256	111	0	0	0	0	0	0	0	0	12653	2771	114	15538	2304	1233	3537	42	0	42	0	0	0	0	Research Article
10.1371/journal.pbio.0000060	2003-10-13	Identification of <named-content xmlns:xlink="http://www.w3.org/1999/xlink" content-type="genus-species" xlink:type="simple">Drosophila</named-content> MicroRNA Targets	0	11	224	395	177	0	0	0	0	0	0	1	0	20678	4427	112	25217	4507	2291	6798	80	0	80	0	0	0	3	Research Article
10.1371/journal.pbio.0000061	2003-12-22	New Screen Identifies Elusive MicroRNA Targets	0	0	0	0	0	0	0	0	0	0	0	0	0	3263	202	62	3527	637	260	897	0	0	0	0	0	0	0	Synopsis
10.1371/journal.pbio.0000062	2003-11-17	Development of Vascular Smooth Muscle Cells Depends on Signaling Synergy	0	0	0	0	0	0	0	0	0	0	0	0	0	3830	156	69	4055	264	32	296	0	0	0	0	0	0	0	Synopsis
10.1371/journal.pbio.0000063	2003-11-17	Basal Signaling Suppresses <italic>RAG</italic> Genes during T Cell Development	0	0	0	0	0	0	0	0	0	0	0	0	0	2246	95	70	2411	390	47	437	0	0	0	0	0	0	0	Synopsis
10.1371/journal.pbio.0000064	2003-11-17	Computer Model Predicts How the Brain Controls Limb Dynamics	0	0	0	0	0	0	0	0	0	0	0	0	0	2297	107	65	2469	228	31	259	0	0	0	0	0	0	0	Synopsis
10.1371/journal.pbio.0000065	2003-12-22	Detection and Characterizationof Cellular Immune Responses Using PeptideâMHC Microarrays	0	1	50	85	25	0	0	0	0	0	0	3	0	10877	1489	88	12454	1545	753	2298	9	0	9	0	0	0	1	Research Article
10.1371/journal.pbio.0000066	2003-12-22	The Virus That Changed My World	0	0	0	0	0	0	0	0	0	0	0	0	0	5117	263	70	5450	419	59	478	5	0	5	0	0	0	0	Essay
10.1371/journal.pbio.0000067	2003-12-22	Distinct Mechanisms Determine Transposon Inheritance and Methylation via Small Interfering RNA and Histone Modification	0	0	119	218	103	0	0	0	0	0	0	0	0	11624	2405	87	14116	2334	1406	3740	92	0	92	0	0	0	0	Research Article
10.1371/journal.pbio.0000068	2003-11-03	<italic>GAD2</italic> on Chromosome 10p12 Is a Candidate Gene for Human Obesity	0	0	35	77	17	0	0	0	0	0	0	0	0	7941	862	85	8888	1857	695	2552	6	0	6	0	0	0	0	Research Article
10.1371/journal.pbio.0000069	2003-11-03	Linkage of Osteoporosis to Chromosome 20p12 and Association to <italic>BMP2</italic>	0	2	97	140	30	0	0	0	0	0	0	0	0	6229	873	86	7188	1445	534	1979	19	0	19	0	0	0	0	Research Article
10.1371/journal.pbio.0000070	2003-12-22	Dose of <italic>PTEN</italic> Gene Drives Progression of Prostate Cancer	0	0	4	1	0	0	0	0	0	0	0	0	0	2159	190	61	2410	387	141	528	0	0	0	0	0	0	0	Synopsis
10.1371/journal.pbio.0000071	2003-12-22	Research Advocacy: Why Every Scientist Should Participate	0	0	2	3	1	0	0	0	0	0	0	0	0	2880	161	67	3108	348	50	398	7	0	7	0	0	0	0	Community Page
10.1371/journal.pbio.0000072	2003-12-22	Architecture and Selectivity in Aquaporins: 2.5 Ã X-Ray Structure of Aquaporin Z	0	0	70	108	36	0	0	0	0	0	0	0	0	8762	1206	93	10061	1252	555	1807	16	0	16	0	0	0	0	Research Article
10.1371/journal.pbio.0000073	2003-12-22	Rose-Tinted Ecology	0	0	0	0	0	0	0	0	0	0	0	0	0	2483	227	69	2779	1019	30	1049	6	0	6	0	0	0	0	Book Review/Science in the Media
10.1371/journal.pbio.0000074	2003-12-22	Transcriptome Analysis of Mouse Stem Cells and Early Embryos	0	5	52	113	39	0	0	0	0	0	0	0	0	16320	2250	105	18675	2629	1541	4170	48	0	48	0	0	0	0	Research Article
10.1371/journal.pbio.0000075	2003-12-22	Structure of Aquaporin Reveals Mechanism for Transport Selectivity	0	0	0	0	0	0	0	0	0	0	0	0	0	4018	372	73	4463	1760	224	1984	1	0	1	0	0	0	0	Synopsis
10.1371/journal.pbio.0000076	2003-12-22	New Microarray Detects Antigen-Specific T Cells and Immune Responses	0	0	0	0	0	0	0	0	0	0	0	0	0	2715	246	74	3035	331	85	416	0	0	0	0	0	0	0	Synopsis
10.1371/journal.pbio.0000077	2003-12-22	Economy of the Mind	0	1	1	1	0	0	0	0	1	2	0	0	0	17248	858	113	18219	567	114	681	49	0	49	0	0	0	0	Feature
10.1371/journal.pbio.0000078	2003-12-22	Antigen-Specific T Cells: Analyses of the Needles in the Haystack	0	0	2	6	4	0	0	0	0	0	0	0	0	5314	456	83	5853	347	94	441	8	0	8	0	0	0	0	Primer
10.1371/journal.pbio.0000079	2003-12-22	How Mammals Acquire and Distribute Iron Needed for Oxygen-Based Metabolism	0	1	3	11	5	0	0	0	0	0	0	1	0	10516	622	102	11240	942	211	1153	13	0	13	0	0	0	0	Primer
10.1371/journal.pbio.0000080	2003-12-22	Tre1, a G Protein-Coupled Receptor, Directs Transepithelial Migration of <italic>Drosophila</italic> Germ Cells	0	0	26	50	14	0	0	0	0	0	0	0	0	6566	763	80	7409	1160	408	1568	18	0	18	0	0	0	3	Research Article
10.1371/journal.pbio.0000081	2003-12-22	<italic>GAD2</italic> Identified as Candidate Gene for Obesity	0	0	0	0	0	0	0	0	0	0	0	0	0	2815	215	67	3097	968	152	1120	0	0	0	0	0	0	0	Synopsis
10.1371/journal.pbio.0000082	2003-12-22	Human Epigenome ProjectâUp and Running	0	0	7	24	9	0	0	0	0	0	0	3	0	13669	1919	119	15707	3610	582	4192	12	0	12	0	0	0	0	Feature
10.1371/journal.pbio.0000083	2003-12-22	Inhibition of HIF2? Is Sufficient to Suppress pVHL-Defective Tumor Growth	0	0	128	234	109	0	0	0	0	0	0	0	0	6580	1295	81	7956	1574	844	2418	0	0	0	0	0	0	0	Research Article
10.1371/journal.pbio.0000084	2003-12-22	Distinct Mechanisms Control Transposon Inheritance through Overlapping Pathways	0	0	0	0	0	0	0	0	0	0	0	0	0	3276	245	74	3595	352	55	407	0	0	0	0	0	0	0	Synopsis
10.1371/journal.pbio.0000085	2003-12-22	Chromosome Locus and Candidate Gene for Osteoporosis Identified	0	0	0	0	0	0	0	0	0	0	0	0	0	2065	121	63	2249	300	58	358	0	0	0	0	0	0	0	Synopsis
10.1371/journal.pbio.0000086	2003-12-22	How Are the Sizes of Cells, Organs, and Bodies Controlled?	0	2	12	17	5	0	0	0	0	0	0	0	0	16262	1176	85	17523	2173	465	2638	9	0	9	0	0	0	0	Unsolved Mystery
10.1371/journal.pbio.0000087	2003-12-22	Gene Expression Profile Created for Mouse Stem Cells and Developing Embryo	0	0	0	0	0	0	0	0	0	0	0	0	0	3052	279	66	3397	268	82	350	0	0	0	0	0	0	0	Synopsis
10.1371/journal.pbio.0000088	2003-12-22	Novel Receptor Guides Germ Cell Transepithelial Migration in <named-content xmlns:xlink="http://www.w3.org/1999/xlink" content-type="genus-species" xlink:type="simple">Drosophila</named-content>	0	0	0	0	0	0	0	0	0	0	0	0	0	1384	118	64	1566	228	37	265	0	0	0	0	0	0	0	Synopsis
10.1371/journal.pbio.0000089	2003-12-22	A Changing Landscape	0	0	0	0	0	0	0	0	0	0	0	0	0	3613	211	72	3896	313	51	364	24	0	24	0	0	0	0	Editorial
10.1371/journal.pbio.0000090	2003-12-22	Inhibition of HIF2? Protein Suppresses pVHL-Driven Tumor Growth	0	0	0	0	0	0	0	0	0	0	0	0	0	1224	105	60	1389	294	53	347	0	0	0	0	0	0	0	Synopsis
10.1371/journal.pbio.0000091	2003-12-22	Correction: What Controls Variation in Human Skin Color?	0	0	0	0	0	0	0	0	0	0	0	0	0	2676	178	79	2933	585	46	631	0	0	0	0	0	0	0	Correction
10.1371/journal.pbio.0000092	2003-12-22	Correction: Candidate Gene Association Study in Type 2 Diabetes Indicates a Role for Genes Involved in ?-Cell Function as Well as Insulin Action	0	0	0	0	0	0	0	0	0	0	0	0	0	1428	127	70	1625	140	15	155	0	0	0	0	0	0	0	Correction
10.1371/journal.pbio.0020001	2004-01-20	Science on the Rise in Developing Countries	0	3	39	28	0	0	0	0	0	8	0	0	0	12573	655	62	13290	559	116	675	38	0	38	0	0	0	0	Essay
10.1371/journal.pbio.0020002	2003-11-24	JAMM: A Metalloprotease-Like Zinc Site in the Proteasome and Signalosome	0	0	41	84	43	0	0	0	0	0	0	3	0	7864	1081	56	9001	1263	563	1826	24	0	24	0	0	0	0	Research Article
10.1371/journal.pbio.0020003	2004-01-20	Dorsoventral Patterning of the Mouse Coat by <italic>Tbx15</italic>	0	0	33	36	13	0	0	0	0	0	0	0	0	5080	583	64	5727	965	333	1298	10	0	10	0	0	0	0	Research Article
10.1371/journal.pbio.0020004	2004-01-20	Cell-Passage Activity Is Required for the Malarial Parasite to Cross the Liver Sinusoidal Cell Layer	0	0	67	96	34	0	0	0	0	0	0	0	0	7335	883	71	8289	1023	515	1538	27	0	27	0	0	0	1	Research Article
10.1371/journal.pbio.0020005	2004-01-20	Loss of Olfactory Receptor Genes Coincides with the Acquisition of Full Trichromatic Vision in Primates	0	2	90	143	51	0	0	0	0	0	1	6	0	18969	2499	118	21586	1665	532	2197	107	0	107	0	0	0	2	Research Article
10.1371/journal.pbio.0020006	2004-01-20	HIV-1 Nef Binds the DOCK2âELMO1 Complex to Activate Rac and Inhibit Lymphocyte Chemotaxis	0	0	25	59	28	0	0	0	0	0	0	3	0	5733	662	61	6456	1058	421	1479	14	0	14	0	0	0	0	Research Article
10.1371/journal.pbio.0020007	2004-01-13	Gene Expression Signature of Fibroblast Serum Response Predicts Human Cancer Progression: Similarities between Tumors and Wounds	0	3	189	398	198	0	0	0	0	0	0	2	0	27683	4557	141	32381	3701	2223	5924	0	0	0	0	0	0	0	Research Article
10.1371/journal.pbio.0020008	2004-01-20	Contribution of Noncentrosomal Microtubules to Spindle Assembly in <italic>Drosophila</italic> Spermatocytes	0	0	20	43	20	0	0	0	0	0	0	0	0	6520	573	66	7159	667	216	883	10	0	10	0	0	0	0	Research Article
10.1371/journal.pbio.0020009	2003-12-15	Similarities and Differences in Genome-Wide Expression Data of Six Organisms	0	17	68	146	94	0	0	0	0	0	0	0	0	18700	2165	83	20948	1502	931	2433	70	0	70	0	0	0	0	Research Article
10.1371/journal.pbio.0020010	2004-01-20	Looking from the Past to the Future	0	0	3	0	0	0	0	0	0	0	0	1	0	2560	79	56	2695	126	37	163	9	0	9	0	0	0	0	Book Review/Science in the Media
10.1371/journal.pbio.0020011	2004-01-20	Science and Technology Communication for Development	0	0	0	0	0	0	0	0	0	0	0	0	0	5491	186	59	5736	4103	82	4185	9	0	9	0	0	0	0	Community Page
10.1371/journal.pbio.0020012	2004-01-20	In Methuselah's Mould	0	0	1	0	0	0	0	0	0	20	1	3	0	10937	480	76	11493	1019	116	1135	6	0	6	0	0	0	0	Feature
10.1371/journal.pbio.0020013	2004-01-20	The Proteasome and the Delicate Balance between Destruction and Rescue	0	1	13	27	8	0	0	0	0	0	0	5	0	10024	1234	71	11329	681	324	1005	10	0	10	0	0	0	0	Primer
10.1371/journal.pbio.0020014	2004-01-20	Protein Interaction Networks by Proteome Peptide Scanning	0	5	67	114	42	0	0	0	1	0	0	0	0	9347	1566	67	10980	1496	1009	2505	54	0	54	0	0	0	0	Research Article
10.1371/journal.pbio.0020015	2003-12-15	Multiple Apoptotic Caspase Cascades Are Required in Nonapoptotic Roles for <italic>Drosophila</italic> Spermatid Individualization	0	2	47	83	35	0	0	0	0	0	0	0	0	6598	864	59	7521	1035	421	1456	70	0	70	0	0	0	2	Research Article
10.1371/journal.pbio.0020016	2004-01-20	A New Gene That Shapes Mouse Pigmentation Patterning	0	0	0	0	0	0	0	0	0	0	0	0	0	1847	91	42	1980	206	35	241	0	0	0	0	0	0	0	Synopsis
10.1371/journal.pbio.0020017	2003-11-24	Structure and Implications of JAMM, a Novel Metalloprotease	0	0	0	1	0	0	0	0	0	0	0	0	0	2178	131	49	2358	249	51	300	0	0	0	0	0	0	0	Synopsis
10.1371/journal.pbio.0020018	2003-12-15	A Truly Broad View of Gene Expression Spotlights Evolution and Diversity	0	1	1	0	0	0	0	0	0	0	0	0	0	2401	91	49	2541	179	48	227	0	0	0	0	0	0	0	Synopsis
10.1371/journal.pbio.0020019	2004-01-20	Channelling Evolution	0	1	2	3	2	0	0	0	0	0	0	0	0	6751	486	49	7286	497	113	610	9	0	9	0	0	0	0	Journal Club
10.1371/journal.pbio.0020020	2004-02-17	Immune Activation and CD8<sup>+</sup> T-Cell Differentiation towards Senescence in HIV-1 Infection	0	0	90	170	67	0	0	0	0	0	0	0	0	12275	1781	74	14130	1726	867	2593	44	0	44	0	0	0	0	Research Article
10.1371/journal.pbio.0020021	2004-01-20	Role of <italic>Saccharomyces</italic> Single-Stranded DNA-Binding Protein RPA in the Strand Invasion Step of Double-Strand Break Repair	0	0	29	58	31	0	0	0	0	0	0	0	0	7200	756	64	8020	994	421	1415	29	0	29	0	0	0	0	Research Article
10.1371/journal.pbio.0020022	2004-02-17	pRb Inactivation in Mammary Cells Reveals Common Mechanisms for Tumor Initiation and Progression in Divergent Epithelia	0	0	17	31	13	0	0	0	0	0	0	1	0	6328	843	61	7232	1268	438	1706	11	0	11	0	0	0	0	Research Article
10.1371/journal.pbio.0020023	2004-01-20	Mechanism Suggests How HIV Protein Disrupts Immune Cell Migration	0	0	1	0	0	0	0	0	0	0	0	0	0	2519	135	47	2701	293	34	327	0	0	0	0	0	0	0	Synopsis
10.1371/journal.pbio.0020024	2004-01-20	Long-Lasting Novelty-Induced Neuronal Reverberation during Slow-Wave Sleep in Multiple Forebrain Areas	0	9	47	106	30	0	0	0	0	0	0	0	0	11334	1448	69	12851	1285	590	1875	66	0	66	0	0	0	0	Research Article
10.1371/journal.pbio.0020025	2004-01-20	<italic>PLoS Biology</italic> in Action	0	1	1	2	1	0	0	0	1	0	0	1	0	6803	158	80	7041	235	48	283	5	0	5	0	0	0	0	Editorial
10.1371/journal.pbio.0020026	2004-01-20	Visualizing Noncentrosomal Microtubules during Spindle Assembly	0	0	0	0	0	0	0	0	0	0	0	0	0	1411	76	47	1534	171	24	195	0	0	0	0	0	0	0	Synopsis
10.1371/journal.pbio.0020027	2004-02-17	Bridging the ScienceâPolicy Divide	0	0	1	3	1	0	0	0	0	0	0	1	0	2907	389	58	3354	140	37	177	14	0	14	0	0	0	0	Community Page
10.1371/journal.pbio.0020028	2004-01-20	RNAi Therapeutics: How Likely, How Soon?	0	0	15	21	3	0	0	0	0	0	0	0	0	28681	2425	124	31230	1690	648	2338	28	0	28	0	0	0	0	Feature
10.1371/journal.pbio.0020029	2004-02-17	Functional Bias and Spatial Organization of Genes in Mutational Hot and Cold Regions in the Human Genome	0	2	26	45	23	0	0	0	0	0	0	0	0	5482	596	57	6135	706	228	934	38	0	38	0	0	0	1	Research Article
10.1371/journal.pbio.0020030	2004-02-17	Lefty Blocks a Subset of TGF? Signals by Antagonizing EGF-CFC Coreceptors	0	0	47	67	13	0	0	0	0	0	0	0	0	4732	715	63	5510	1116	489	1605	9	0	9	0	0	0	1	Research Article
10.1371/journal.pbio.0020031	2004-02-17	Engineered Biosynthesis of Regioselectively Modified Aromatic Polyketides Using Bimodular Polyketide Synthases	0	0	27	29	13	0	0	0	0	0	0	0	0	6968	992	59	8019	1563	663	2226	18	0	18	0	0	0	4	Research Article
10.1371/journal.pbio.0020032	2004-01-20	Protein Essential for Malarial Parasite to Reach and Infect Liver Cells	0	0	2	0	0	0	0	0	0	0	0	0	0	2514	204	52	2770	745	89	834	1	0	1	0	0	0	0	Synopsis
10.1371/journal.pbio.0020033	2004-01-20	Evolution of Primate Sense of Smell and Full Trichromatic Color Vision	0	1	0	0	0	0	0	0	0	0	0	0	0	10522	727	74	11323	1938	181	2119	4	0	4	0	0	0	0	Synopsis
10.1371/journal.pbio.0020034	2003-12-15	âSuicideâ Proteins Contribute to Sperm Creation	0	0	0	0	0	0	0	0	0	0	0	0	0	2485	134	50	2669	277	41	318	0	0	0	0	0	0	0	Synopsis
10.1371/journal.pbio.0020035	2004-02-17	Cracking the Polyketide Code	0	1	8	8	2	0	0	0	0	0	0	0	0	6762	855	49	7666	806	443	1249	28	0	28	0	0	0	0	Primer
10.1371/journal.pbio.0020036	2004-02-17	Treatment of Terminal Peritoneal Carcinomatosis by a Transducible p53-Activating Peptide	0	1	53	93	15	0	0	0	0	0	0	0	0	14116	1187	66	15369	1752	717	2469	0	0	0	0	0	0	0	Research Article
10.1371/journal.pbio.0020037	2004-01-20	Brain Activity during Slow-Wave Sleep Points to Mechanism for Memory	0	1	0	0	0	0	0	0	0	0	0	0	0	6741	416	54	7211	1499	126	1625	1	0	1	0	0	0	0	Synopsis
10.1371/journal.pbio.0020038	2004-01-20	Researchers Add to Proteomics Toolbox	0	0	0	0	0	0	0	0	0	0	0	0	0	1720	89	49	1858	183	85	268	0	0	0	0	0	0	0	Synopsis
10.1371/journal.pbio.0020039	2004-01-13	Gene Expression Signature of a Fibroblast Serum Response Predicts Cancer Progression	0	0	0	0	0	0	0	0	0	0	0	0	0	4539	357	59	4955	306	86	392	0	0	0	0	0	0	0	Synopsis
10.1371/journal.pbio.0020040	2004-02-17	Tumour Suppressor GenesâOne Hit Can Be Enough	0	0	4	8	1	0	0	0	0	0	0	0	0	4192	319	56	4567	541	97	638	3	0	3	0	0	0	0	Journal Club
10.1371/journal.pbio.0020041	2004-02-17	T-Cell Differentiation and Progression of HIV Infection	0	0	0	0	0	0	0	0	0	0	0	0	0	7687	344	63	8094	1221	200	1421	0	0	0	0	0	0	0	Synopsis
10.1371/journal.pbio.0020042	2004-03-16	Identifying Protein FunctionâA Call for Community Action	0	2	30	67	38	0	0	5	0	4	0	0	0	6389	558	60	7007	982	262	1244	32	0	32	0	0	0	0	Essay
10.1371/journal.pbio.0020043	2004-03-16	The Strange Case of the Armored Scale Insect and Its Bacteriome	0	0	6	6	1	0	0	0	0	0	0	0	0	8967	447	58	9472	1206	156	1362	31	0	31	0	0	0	0	Unsolved Mystery
10.1371/journal.pbio.0020044	2004-02-17	The Effect of Learning on the Function of Monkey Extrastriate Visual Cortex	0	1	44	67	14	0	0	0	0	0	0	0	0	5618	723	77	6418	666	243	909	61	0	61	0	0	0	1	Research Article
10.1371/journal.pbio.0020045	2004-02-17	Learning-Induced Improvement in Encoding and Decoding of Specific Movement Directions by Neurons in the Primary Motor Cortex	0	3	10	36	9	0	0	0	0	0	0	0	0	4224	556	52	4832	770	238	1008	53	0	53	0	0	0	0	Research Article
10.1371/journal.pbio.0020046	2004-02-17	What Causes Stuttering?	0	0	20	28	6	1	0	0	0	0	0	0	1	47554	2757	111	50422	7077	1230	8307	33	0	33	1	0	0	0	Unsolved Mystery
10.1371/journal.pbio.0020047	2004-02-17	Dissecting the Urge to Create	0	0	0	0	0	0	0	0	0	0	0	0	0	2502	133	53	2688	822	65	887	1	0	1	0	0	0	0	Book Review/Science in the Media
10.1371/journal.pbio.0020048	2004-02-17	Quality Information for Improved Health	0	0	2	0	0	0	0	0	0	0	0	1	0	3529	123	61	3713	166	50	216	3	0	3	0	0	0	0	Community Page
10.1371/journal.pbio.0020049	2004-02-17	Design and Diversity in Bacterial Chemotaxis: A Comparative Study in <named-content xmlns:xlink="http://www.w3.org/1999/xlink" content-type="genus-species" xlink:type="simple">Escherichia coli</named-content> and <named-content xmlns:xlink="http://www.w3.org/1999/xlink" content-type="genus-species" xlink:type="simple">Bacillus subtilis</named-content>	0	11	41	63	27	0	0	0	0	0	0	0	0	10610	1742	69	12421	927	368	1295	73	0	73	0	0	0	0	Research Article
10.1371/journal.pbio.0020050	2004-03-16	A Spontaneous, Recurrent Mutation in Divalent Metal Transporter-1 Exposes a Calcium Entry Pathway	0	0	13	30	9	0	0	0	0	0	0	0	0	4596	571	61	5228	943	351	1294	10	0	10	0	0	0	0	Research Article
10.1371/journal.pbio.0020051	2004-02-17	Mutation Rates and Gene Location: Some Like It Hot	0	0	0	0	0	0	0	0	0	0	0	0	0	3299	164	45	3508	971	91	1062	0	0	0	0	0	0	0	Synopsis
10.1371/journal.pbio.0020052	2004-02-17	A New Trade Framework for Global Healthcare R&amp;D	0	1	18	30	12	0	0	0	0	0	0	0	0	12736	1752	80	14568	1973	332	2305	15	0	15	0	0	0	0	Essay
10.1371/journal.pbio.0020053	2004-02-17	New AntibioticsâResistance Is Futile	0	3	1	4	0	0	0	0	0	0	0	0	0	18121	1025	79	19225	1838	289	2127	20	0	20	0	0	0	0	Feature
10.1371/journal.pbio.0020054	2004-02-17	World on Fire	0	0	0	2	1	0	0	0	0	0	0	0	0	5775	293	60	6128	544	67	611	31	0	31	0	0	0	0	Feature
10.1371/journal.pbio.0020055	2004-03-16	Preferential Duplication of Conserved Proteins in Eukaryotic Genomes	0	3	37	82	44	0	0	0	0	0	0	0	0	5278	837	59	6174	664	228	892	60	0	60	0	0	0	0	Research Article
10.1371/journal.pbio.0020056	2004-02-17	Engineering Bacteria to Make âUnnaturalâ Natural Drugs	0	0	0	0	0	0	0	8	0	0	0	0	0	3672	150	57	3879	350	61	411	0	0	0	0	0	0	0	Synopsis
10.1371/journal.pbio.0020057	2004-03-16	No Evidence of Neandertal mtDNA Contribution to Early Modern Humans	0	3	106	119	39	1	0	0	0	0	0	20	0	38199	4400	139	42738	3613	1128	4741	176	0	176	0	0	0	1	Research Article
10.1371/journal.pbio.0020058	2004-02-17	Activating p53 in Cancer Cells with Protein Therapy Shows Preclinical Promise	0	0	0	0	0	0	0	0	0	0	0	0	0	4101	355	73	4529	2175	236	2411	0	0	0	0	0	0	0	Synopsis
10.1371/journal.pbio.0020059	2004-02-17	A New Breast Cancer Model	0	0	1	0	0	0	0	0	0	0	0	0	0	4494	436	57	4987	215	80	295	4	0	4	0	0	0	0	Synopsis
10.1371/journal.pbio.0020060	2004-02-17	When Monkeys Learn Directional Tasks, Neurons Learn Too	0	0	0	0	0	0	0	0	0	0	0	0	0	1379	72	41	1492	123	13	136	0	0	0	0	0	0	0	Synopsis
10.1371/journal.pbio.0020061	2004-02-17	Diverse Signals Establish the Left-Right Body Axis	0	0	0	0	0	0	0	0	0	0	0	0	0	2156	79	48	2283	163	24	187	0	0	0	0	0	0	0	Synopsis
10.1371/journal.pbio.0020062	2004-02-17	Learning to Discern Images Modifies Neural Activity	0	0	0	0	0	0	0	0	0	0	0	0	0	2679	55	46	2780	162	13	175	0	0	0	0	0	0	0	Synopsis
10.1371/journal.pbio.0020063	2004-02-17	PLoS Medicine	0	0	0	0	0	0	0	0	0	0	0	1	0	11378	93	52	11523	300	43	343	4	0	4	0	0	0	0	Editorial
10.1371/journal.pbio.0020064	2004-03-16	Taste Perception: Cracking the Code	0	0	6	8	1	0	0	0	1	0	0	3	0	44294	1625	153	46072	2634	292	2926	20	0	20	1	0	0	0	Feature
10.1371/journal.pbio.0020065	2004-03-16	Interaction Networks in Yeast Define and Enumerate the Signaling Steps of the Vertebrate Aryl Hydrocarbon Receptor	0	0	9	14	4	0	0	0	0	0	0	0	0	6167	403	62	6632	837	223	1060	13	0	13	0	0	0	0	Research Article
10.1371/journal.pbio.0020066	2004-02-17	Comparing the Networks that Power Bacterial Chemotaxis	0	0	0	0	0	0	0	0	0	0	0	0	0	1855	156	43	2054	140	42	182	0	0	0	0	0	0	0	Synopsis
10.1371/journal.pbio.0020067	2004-03-16	The DNA Story, Part III	0	0	0	0	0	0	0	0	0	0	0	0	0	3366	141	54	3561	540	35	575	1	0	1	0	0	0	0	Book Review/Science in the Media
10.1371/journal.pbio.0020068	2004-03-16	Endosymbiosis: Lessons in Conflict Resolution	0	0	18	27	12	0	0	0	0	0	1	5	0	12382	1665	75	14122	1998	506	2504	66	0	66	0	0	0	0	Primer
10.1371/journal.pbio.0020069	2004-03-16	Phylogenomics of the Reproductive Parasite <italic>Wolbachia pipientis w</italic>Mel: A Streamlined Genome Overrun by Mobile Genetic Elements	0	10	154	282	164	0	1	0	6	0	5	3	0	20526	2167	99	22792	2433	1264	3697	135	0	135	0	0	0	3	Research Article
10.1371/journal.pbio.0020070	2004-03-16	A Single Mutation Transforms an Iron Transporter into an Ion Channel	0	0	0	0	0	0	0	0	0	0	0	1	0	2783	197	51	3031	341	98	439	0	0	0	0	0	0	0	Synopsis
10.1371/journal.pbio.0020071	2004-03-16	Evolution for the Next Generation	0	2	0	0	0	0	0	0	0	0	0	0	0	3674	273	49	3996	172	30	202	3	0	3	0	0	0	0	Book Review/Science in the Media
10.1371/journal.pbio.0020072	2004-03-16	NCEAS: Promoting Creative Collaborations	0	1	3	2	2	0	0	0	0	0	0	0	0	1737	121	51	1909	179	23	202	12	0	12	0	0	0	0	Community Page
10.1371/journal.pbio.0020073	2004-03-16	Protein Nanomachines	0	1	2	0	0	0	0	0	0	0	0	4	0	8917	764	82	9763	1982	471	2453	11	0	11	0	0	0	0	Journal Club
10.1371/journal.pbio.0020074	2004-01-20	A DNA-Binding Protein Helps Repair Breaks in DNA Double Helix	0	0	15	0	0	0	0	0	0	0	0	0	0	3139	218	56	3413	314	32	346	0	0	0	0	0	0	0	Synopsis
10.1371/journal.pbio.0020075	2004-03-16	Circulation and Chemotaxis of Fetal Hematopoietic Stem Cells	0	0	50	84	26	0	0	0	0	0	0	0	0	10778	1497	75	12350	1535	839	2374	38	0	38	0	0	0	0	Research Article
10.1371/journal.pbio.0020076	2004-03-16	Genome Sequence of the Intracellular Bacterium <named-content xmlns:xlink="http://www.w3.org/1999/xlink" content-type="genus-species" xlink:type="simple">Wolbachia</named-content>	0	0	1	1	0	0	0	0	0	0	0	0	0	5215	638	61	5914	410	161	571	4	0	4	0	0	0	0	Synopsis
10.1371/journal.pbio.0020077	2004-03-16	Perceptual âRead-Outâ of Conjoined Direction and Disparity Maps in Extrastriate Area MT	0	4	11	25	12	0	0	0	0	0	0	0	0	3291	411	56	3758	572	117	689	22	0	22	0	0	0	4	Research Article
10.1371/journal.pbio.0020078	2004-03-16	N-Terminal Phosphorylation of the Dopamine Transporter Is Required for Amphetamine-Induced Efflux	0	0	62	89	37	0	0	0	0	0	0	0	0	6039	742	59	6840	1086	408	1494	28	0	28	0	0	0	3	Research Article
10.1371/journal.pbio.0020079	2004-03-16	Extensive Association of Functionally and Cytotopically Related mRNAs with Puf Family RNA-Binding Proteins in Yeast	0	3	135	263	160	0	0	0	1	0	0	1	0	12979	2719	86	15784	2340	1444	3784	71	0	71	0	0	0	8	Research Article
10.1371/journal.pbio.0020080	2004-03-16	Neandertals Likely Kept Their Genes to Themselves	0	0	0	0	0	0	0	0	0	0	0	0	0	6252	266	58	6576	219	73	292	1	0	1	0	0	0	0	Synopsis
10.1371/journal.pbio.0020081	2004-04-13	Segmentally Variable Genes:A New Perspective on Adaptation	0	0	1	9	8	0	0	0	0	0	0	0	0	4595	538	70	5203	584	218	802	16	0	16	0	0	0	0	Research Article
10.1371/journal.pbio.0020082	2004-03-16	mRNA Targets of RNA-Binding Proteins Suggest an Extensive System for Post-Transcriptional Regulation	0	0	0	0	0	0	0	0	0	0	0	0	0	4416	549	73	5038	270	68	338	0	0	0	0	0	0	0	Synopsis
10.1371/journal.pbio.0020083	2004-03-16	Tracking Blood-Forming Stem Cells through Development	0	0	0	0	0	0	0	0	0	0	0	0	0	2585	123	53	2761	315	77	392	1	0	1	0	0	0	0	Synopsis
10.1371/journal.pbio.0020084	2004-03-16	Conserved Genes Preferentially Duplicated in Evolution	0	0	0	0	0	0	0	0	0	0	0	0	0	2585	141	53	2779	1221	107	1328	0	0	0	0	0	0	0	Synopsis
10.1371/journal.pbio.0020085	2004-03-16	A Holistic Approach to Evaluating Cellular Communication Pathways	0	0	5	0	0	0	0	0	0	0	0	0	0	2547	104	58	2709	186	42	228	0	0	0	0	0	0	0	Synopsis
10.1371/journal.pbio.0020086	2004-03-23	Dissection and Design of Yeast Prions	0	4	49	90	48	0	0	0	0	0	0	0	0	15074	1362	81	16517	1273	734	2007	54	0	54	0	0	0	0	Research Article
10.1371/journal.pbio.0020087	2004-03-16	A Mechanism for Amphetamine-Induced Dopamine Overload	0	0	0	0	0	0	0	0	0	0	0	1	0	3909	216	56	4181	3015	304	3319	0	0	0	0	0	0	0	Synopsis
10.1371/journal.pbio.0020088	2004-03-16	Microstimulation of Neurons Distinguishes Neural Contribution to Perception	0	0	0	0	0	0	0	0	0	0	0	0	0	1726	82	53	1861	425	29	454	0	0	0	0	0	0	0	Synopsis
10.1371/journal.pbio.0020089	2004-03-16	Corrections: The Roles of APC and Axin Derived from Experimental and Theoretical Analysis of the Wnt Pathway	0	0	2	0	0	0	0	0	0	0	0	0	0	1929	169	55	2153	156	38	194	0	0	0	0	0	0	0	Correction
10.1371/journal.pbio.0020090	2004-04-13	Mimotopes for Alloreactive and Conventional T Cells in a PeptideâMHC Display Library	0	0	19	37	22	0	0	0	0	0	0	0	0	4160	552	57	4769	709	270	979	13	0	13	0	0	0	0	Research Article
10.1371/journal.pbio.0020091	2004-04-13	Activation of Arp2/3 Complex: Addition of the First Subunit of the New Filament by a WASP Protein Triggers Rapid ATP Hydrolysis on Arp2	0	1	25	29	21	0	0	0	0	0	0	1	0	4762	692	56	5510	607	208	815	23	0	23	0	0	0	0	Research Article
10.1371/journal.pbio.0020092	2004-05-11	Neural Induction in <italic>Xenopus</italic>: Requirement for Ectodermal and Endomesodermal Signals via Chordin, Noggin, ?-Catenin, and Cerberus	0	0	51	68	24	0	0	0	0	0	0	0	0	9640	1634	76	11350	2117	1035	3152	40	0	40	0	0	0	0	Research Article
10.1371/journal.pbio.0020093	2004-03-23	Artificial Prions Created from Portable Control Elements	0	2	0	0	0	0	0	0	0	0	0	0	0	2977	132	54	3163	255	57	312	0	0	0	0	0	0	0	Synopsis
10.1371/journal.pbio.0020094	2004-04-13	âMosaicâ Genes Highlight Forces of Genome Diversity and Adaptation	0	0	4	0	0	0	0	0	0	0	0	0	0	1762	102	45	1909	363	42	405	0	0	0	0	0	0	0	Synopsis
10.1371/journal.pbio.0020095	2004-02-10	A Nuclear Function for Armadillo/?-Catenin	0	0	17	44	20	0	0	0	0	0	0	0	0	8050	1023	66	9139	1170	560	1730	6	0	6	0	0	0	1	Research Article
10.1371/journal.pbio.0020096	2004-04-13	Calcium Dynamics of Cortical Astrocytic Networks In Vivo	0	0	97	161	64	0	0	0	0	0	0	0	0	9975	2148	91	12214	1504	972	2476	93	0	93	2	0	0	0	Research Article
10.1371/journal.pbio.0020097	2004-04-13	Neural Activity When People Solve Verbal Problems with Insight	0	3	119	154	23	0	0	0	1	0	6	1	0	47183	4522	156	51861	1564	760	2324	128	0	128	0	0	0	0	Research Article
10.1371/journal.pbio.0020098	2004-02-24	Sequence-Specific Inhibition of Small RNA Function	0	5	198	324	128	0	0	0	1	0	0	0	0	22379	4182	107	26668	3264	2117	5381	119	0	119	0	0	0	4	Research Article
10.1371/journal.pbio.0020099	2004-04-13	Avoiding URL Reference Degradation in Scientific Publications	0	1	2	4	2	0	0	0	0	0	0	0	0	3355	142	72	3569	170	42	212	3	0	3	2	0	0	0	Correspondence and Other Communications
10.1371/journal.pbio.0020100	2004-04-13	The Cytoskeleton In Vivo	0	0	0	0	0	0	0	0	0	0	0	0	0	3835	319	53	4207	324	85	409	15	0	15	0	0	0	0	Journal Club
10.1371/journal.pbio.0020101	2004-04-13	Peace Lessons from an Unlikely Source	0	1	1	3	0	0	0	0	0	2	0	0	0	14393	1090	80	15563	510	73	583	35	0	35	0	0	0	0	Primer
10.1371/journal.pbio.0020102	2004-02-10	Wnt Signaling Relies on Nuclear Armadillo	0	0	1	0	0	0	0	0	0	0	0	0	0	3069	101	48	3218	238	71	309	0	0	0	0	0	0	0	Synopsis
10.1371/journal.pbio.0020103	2004-04-13	A Mechanism for Adding the First Link in a Nascent Actin Filament Chain	0	0	0	0	0	0	0	0	0	0	0	0	0	1135	52	50	1237	85	17	102	0	0	0	0	0	0	0	Synopsis
10.1371/journal.pbio.0020104	2004-02-24	Genetic and Functional Diversification of Small RNA Pathways in Plants	0	5	369	591	265	0	0	0	0	0	0	0	0	24281	6264	144	30689	4150	2678	6828	107	0	107	0	0	0	0	Research Article
10.1371/journal.pbio.0020105	2004-04-13	Who Pays for Open Access?	0	1	0	2	1	0	0	0	0	0	1	0	0	8877	442	80	9399	356	106	462	12	0	12	1	1	0	0	Editorial
10.1371/journal.pbio.0020106	2004-04-13	A Pacific Culture among Wild Baboons: Its Emergence and Transmission	0	3	20	34	11	1	1	0	0	3	6	1	0	26979	2833	100	29912	1747	478	2225	132	0	132	0	0	0	0	Research Article
10.1371/journal.pbio.0020107	2004-02-24	Small RNA Pathways in Plants	0	0	0	0	0	0	0	0	0	0	0	0	0	3265	461	53	3779	912	321	1233	1	0	1	0	0	0	0	Synopsis
10.1371/journal.pbio.0020108	2004-04-13	Semi-Supervised Methods to Predict Patient Survival from Gene Expression Data	0	16	91	187	106	0	0	0	0	0	0	0	0	11943	2162	93	14198	2421	1783	4204	91	0	91	0	0	0	0	Research Article
10.1371/journal.pbio.0020109	2004-03-30	The Genetic Architecture of Parallel Armor Plate Reduction in Threespine Sticklebacks	0	2	99	130	38	0	0	0	0	0	0	0	0	8793	1577	68	10438	1147	317	1464	135	0	135	0	0	0	1	Research Article
10.1371/journal.pbio.0020110	2004-05-11	Mre11 Assembles Linear DNA Fragments into DNA Damage Signaling Complexes	0	1	37	73	35	0	0	0	0	0	0	0	0	6162	791	71	7024	568	271	839	13	0	13	0	0	0	0	Research Article
10.1371/journal.pbio.0020111	2004-04-13	Neural Basis of Solving Problems with Insight	0	0	0	0	0	0	0	0	0	0	1	0	0	22640	686	62	23388	414	96	510	0	0	0	0	0	0	0	Synopsis
10.1371/journal.pbio.0020112	2004-04-13	When Food Kills	0	0	0	0	0	0	0	0	0	0	0	0	0	2962	170	51	3183	363	55	418	1	0	1	0	0	0	0	Book Review/Science in the Media
10.1371/journal.pbio.0020113	2004-04-13	Troubled Waters: The Future of Global Fisheries	0	0	6	8	0	0	0	0	0	0	0	0	0	7635	953	84	8672	1644	194	1838	38	0	38	0	0	0	0	Feature
10.1371/journal.pbio.0020114	2004-02-24	Exploring Small RNA Function	0	1	0	0	0	0	0	0	0	0	0	0	0	3396	232	53	3681	298	86	384	1	0	1	0	0	0	0	Synopsis
10.1371/journal.pbio.0020115	2004-04-13	A Window into the Brain Demonstrates the Importance of Astrocytes	0	0	0	0	0	0	0	0	0	0	0	0	0	1769	128	48	1945	216	27	243	1	0	1	0	0	0	0	Synopsis
10.1371/journal.pbio.0020116	2004-03-05	Reason as Our Guide	0	1	8	13	6	0	0	0	0	0	0	5	0	23562	578	72	24212	1014	195	1209	9	0	9	0	0	0	0	Essay
10.1371/journal.pbio.0020117	2004-04-13	Phage Display Libraries Identify T Cells	0	0	0	0	0	0	0	0	0	0	0	0	0	2109	178	63	2350	224	95	319	0	0	0	0	0	0	0	Synopsis
10.1371/journal.pbio.0020118	2004-04-13	Predicting Cancer Patient Survival with Gene Expression Data	0	1	1	0	0	0	0	0	0	0	0	0	0	3583	355	58	3996	139	55	194	1	0	1	0	0	0	0	Synopsis
10.1371/journal.pbio.0020119	2004-04-13	Evaluating Disease Trends in Marine Ecosystems	0	0	0	0	0	0	0	0	0	0	0	0	0	2640	310	52	3002	134	47	181	1	0	1	0	0	0	0	Synopsis
10.1371/journal.pbio.0020120	2004-04-13	The Elusive Baseline of Marine Disease: Are Diseases in Ocean Ecosystems Increasing?	0	0	50	122	11	0	0	0	0	4	0	0	0	12239	2367	95	14701	889	277	1166	118	0	118	0	0	0	0	Research Article
10.1371/journal.pbio.0020121	2004-04-13	Chronic Wasting DiseaseâPrion Disease in the Wild	0	0	1	4	1	0	0	0	0	0	0	0	0	7285	475	79	7839	1108	261	1369	10	0	10	0	0	0	0	Feature
10.1371/journal.pbio.0020122	2004-04-13	A Wee Lesson in Science Communication	0	0	0	0	0	0	0	0	0	0	0	0	0	2883	322	58	3263	676	251	927	5	0	5	0	0	0	0	Community Page
10.1371/journal.pbio.0020123	2004-06-15	Topology and Robustness in the <italic>Drosophila</italic> Segment Polarity Network	0	5	44	77	30	0	0	0	0	0	0	0	0	6298	1176	73	7547	479	212	691	53	0	53	0	0	0	1	Research Article
10.1371/journal.pbio.0020124	2004-04-13	Emergence of a Peaceful Culture in Wild Baboons	0	0	0	0	0	0	0	0	0	8	0	0	0	8387	322	62	8771	2951	96	3047	0	0	0	0	0	0	0	Synopsis
10.1371/journal.pbio.0020125	2004-04-13	Yeast Prions: Protein Aggregation Is Not Enough	0	0	0	1	0	0	0	0	0	0	0	0	0	5024	689	55	5768	918	447	1365	12	0	12	0	0	0	0	Primer
10.1371/journal.pbio.0020126	2004-03-23	Accelerated Evolution of the <italic>ASPM</italic> Gene Controlling Brain Size Begins Prior to Human Brain Expansion	0	2	63	88	30	0	0	0	0	0	1	0	0	12349	1612	71	14032	2199	789	2988	57	0	57	0	0	0	0	Research Article
10.1371/journal.pbio.0020127	2004-05-11	Organizing the Vertebrate EmbryoâA Balance of Induction and Competence	0	0	2	1	1	0	0	0	0	0	0	0	0	5165	516	69	5750	1665	203	1868	18	0	18	0	0	0	0	Primer
10.1371/journal.pbio.0020128	2004-05-11	Ras and Gpa2 Mediate One Branch of a Redundant Glucose Signaling Pathway in Yeast	0	1	22	71	42	0	0	0	0	0	0	0	0	5090	978	69	6137	1032	590	1622	40	0	40	0	0	0	0	Research Article
10.1371/journal.pbio.0020129	2004-05-11	Early Myocardial Function Affects Endocardial Cushion Development in Zebrafish	0	0	46	73	26	0	0	0	0	0	0	0	0	6703	1160	73	7936	1274	567	1841	21	0	21	0	0	0	0	Research Article
10.1371/journal.pbio.0020130	2004-05-11	Pax7 Is Necessary and Sufficient for the Myogenic Specification of CD45<sup>+</sup>:Sca1<sup>+</sup> Stem Cells from Injured Muscle	0	0	49	78	24	0	0	0	0	0	0	0	0	8349	1257	80	9686	1377	667	2044	24	0	24	0	0	0	0	Research Article
10.1371/journal.pbio.0020131	2004-03-23	A Protein Complex Containing the Conserved Swi2/Snf2-Related ATPase Swr1p Deposits Histone Variant H2A.Z into Euchromatin	0	1	146	286	151	0	0	0	0	0	0	0	0	12651	1760	73	14484	1684	975	2659	6	0	6	0	0	0	0	Research Article
10.1371/journal.pbio.0020132	2004-05-11	A Neutral Model of Transcriptome Evolution	0	9	96	165	66	0	0	0	0	0	2	0	0	9441	2048	85	11574	1009	453	1462	136	0	136	0	0	0	1	Research Article
10.1371/journal.pbio.0020133	2004-05-11	Planting the Seeds of a New Paradigm	0	4	18	37	11	0	0	0	0	0	0	10	0	17529	2593	95	20217	1319	532	1851	46	0	46	0	0	0	0	Primer
10.1371/journal.pbio.0020134	2004-03-23	Evolutionary History of a Gene Controlling Brain Size	0	0	0	1	0	0	0	0	0	0	0	0	0	3069	218	55	3342	325	74	399	0	0	0	0	0	0	0	Synopsis
10.1371/journal.pbio.0020135	2004-05-11	A Gene That Directs the Regeneration of Injured Muscle from Adult Stem Cells	0	0	0	0	0	0	0	0	0	0	0	0	0	2864	170	51	3085	261	100	361	0	0	0	0	0	0	0	Synopsis
10.1371/journal.pbio.0020136	2004-03-23	Depositing a Histone That Protects Active Chromosomal Regions from Silencing	0	0	0	0	0	0	0	0	0	0	0	0	0	2389	96	52	2537	177	35	212	0	0	0	0	0	0	0	Synopsis
10.1371/journal.pbio.0020137	2004-04-27	Noise Minimization in Eukaryotic Gene Expression	0	3	93	163	72	0	0	0	2	0	0	0	0	24545	2058	73	26676	881	472	1353	114	0	114	0	0	0	0	Research Article
10.1371/journal.pbio.0020138	2004-05-11	A Role for Early Cardiac Function in Cardiac Morphogenesis	0	0	0	0	0	0	0	0	0	0	0	0	0	1133	94	56	1283	125	28	153	0	0	0	0	0	0	0	Synopsis
10.1371/journal.pbio.0020139	2004-05-11	Many Ribosomal Protein Genes Are Cancer Genes in Zebrafish	0	2	106	186	74	0	0	0	0	0	0	0	0	13323	2128	88	15539	1659	837	2496	38	0	38	0	0	0	5	Research Article
10.1371/journal.pbio.0020140	2004-05-11	Learning to Change	0	0	1	3	1	0	0	0	0	0	0	0	0	3617	391	58	4066	537	147	684	33	0	33	0	0	0	0	Journal Club
10.1371/journal.pbio.0020141	2004-06-15	Ecology Drives the Worldwide Distribution of Human Diseases	0	0	104	47	37	0	0	0	0	0	0	0	0	15560	2668	91	18319	774	330	1104	146	0	146	0	0	1	1	Research Article
10.1371/journal.pbio.0020142	2004-06-15	Functional Divergence Caused by Ancient Positive Selection of a <italic>Drosophila</italic> Hybrid Incompatibility Locus	0	3	31	50	25	0	0	0	0	0	0	0	0	4139	650	55	4844	549	135	684	47	0	47	0	0	0	0	Research Article
10.1371/journal.pbio.0020143	2004-05-11	Single Locus Controls Majority of Armor Evolution in Two Populations of Sticklebacks	0	0	0	0	0	0	0	0	0	0	0	0	0	1897	186	51	2134	223	36	259	2	0	2	0	0	0	0	Synopsis
10.1371/journal.pbio.0020144	2004-05-11	The Mre11 Protein Is Necessary for DNA Damage Response	0	0	0	0	0	0	0	0	0	0	0	0	0	2076	151	55	2282	179	62	241	0	0	0	0	0	0	0	Synopsis
10.1371/journal.pbio.0020145	2004-05-11	Open Access: A PLoS for Education	0	4	1	1	3	0	0	0	0	0	0	0	0	6560	425	77	7062	428	141	569	17	0	17	0	0	0	0	Essay
10.1371/journal.pbio.0020146	2004-05-11	The Human Sense of Smell: Are We Better Than We Think?	0	1	42	61	16	0	0	0	2	0	1	2	0	26927	1929	128	28984	9217	666	9883	0	0	0	0	0	0	0	Unsolved Mystery
10.1371/journal.pbio.0020147	2004-05-11	Niche Markets	0	0	3	0	0	0	0	0	0	0	0	0	0	2358	139	57	2554	542	28	570	10	0	10	0	0	0	0	Book Review/Science in the Media
10.1371/journal.pbio.0020148	2004-05-11	Small Fish, Big Science	0	1	9	21	4	0	0	0	0	0	1	2	0	9544	1212	83	10839	790	277	1067	31	0	31	0	0	0	0	Feature
10.1371/journal.pbio.0020149	2004-05-11	Neural Induction without Mesoderm in <named-content xmlns:xlink="http://www.w3.org/1999/xlink" content-type="genus-species" xlink:type="simple">Xenopus</named-content>	0	0	0	0	0	0	0	0	0	0	0	0	0	2186	140	50	2376	318	81	399	0	0	0	0	0	0	0	Synopsis
10.1371/journal.pbio.0020150	2004-06-15	fMRI Beyond the Clinic: Will It Ever Be Ready for Prime Time?	0	1	3	7	1	0	0	0	0	0	0	0	0	5485	647	67	6199	1999	328	2327	21	0	21	0	0	0	0	Feature
10.1371/journal.pbio.0020151	2004-05-11	Dissecting the Complexities of Glucose Signaling in Yeast	0	0	0	0	0	0	0	0	0	0	0	0	0	2843	224	68	3135	127	39	166	0	0	0	0	0	0	0	Synopsis
10.1371/journal.pbio.0020152	2004-06-15	Plasticity of DNA Replication Initiation in Epstein-Barr Virus Episomes	0	0	15	34	28	0	0	0	0	0	0	0	0	3566	492	60	4118	471	181	652	11	0	11	0	0	0	0	Research Article
10.1371/journal.pbio.0020153	2004-06-15	A Specific Interface between Integrin Transmembrane Helices and Affinity for Ligand	0	0	54	96	47	0	0	0	0	0	0	0	0	4686	739	59	5484	681	337	1018	24	0	24	0	0	0	0	Research Article
10.1371/journal.pbio.0020154	2004-05-11	Random Processes Underlie Most Evolutionary Changes in Gene Expression	0	0	0	0	0	0	0	0	0	0	0	0	0	2014	138	47	2199	355	24	379	0	0	0	0	0	0	0	Synopsis
10.1371/journal.pbio.0020155	2004-06-15	Absence of the TAP2 Human Recombination Hotspot in Chimpanzees	0	1	42	82	39	0	0	0	0	0	0	0	0	3663	444	54	4161	343	164	507	25	0	25	0	0	0	2	Research Article
10.1371/journal.pbio.0020156	2004-05-11	Open Access and Scientific Societies	0	2	0	4	0	0	0	0	0	0	0	0	0	5460	263	81	5804	185	65	250	17	0	17	0	0	0	0	Editorial
10.1371/journal.pbio.0020157	2004-06-15	Virtual Labs: E-Learning for Tomorrow	0	0	3	5	2	0	0	0	0	0	0	0	0	8850	417	86	9353	1886	293	2179	9	0	9	1	0	0	0	Community Page
10.1371/journal.pbio.0020158	2004-07-13	Subcellular Localization of Frizzled Receptors, Mediated by Their Cytoplasmic Tails, Regulates Signaling Pathway Specificity	0	0	30	47	23	0	0	0	0	0	0	1	0	5278	893	60	6231	760	433	1193	20	0	20	0	0	0	1	Research Article
10.1371/journal.pbio.0020159	2004-05-11	Defects in Ribosomal Protein Genes Cause Cancer in Zebrafish	0	0	1	0	0	0	0	0	0	0	0	0	0	3313	233	53	3599	443	116	559	0	0	0	0	0	0	0	Synopsis
10.1371/journal.pbio.0020160	2004-06-15	Integrative Analysis of the Mitochondrial Proteome in Yeast	0	4	63	113	36	0	0	0	0	0	0	0	0	9062	1567	85	10714	1333	831	2164	48	0	48	0	0	0	0	Research Article
10.1371/journal.pbio.0020161	2004-05-11	The European Research CouncilâA European Renaissance	0	0	0	1	0	0	0	0	0	0	0	0	0	2765	91	56	2912	297	16	313	5	0	5	0	0	0	0	Feature
10.1371/journal.pbio.0020162	2004-04-20	Integrative Annotation of 21,037 Human Genes Validated by Full-Length cDNA Clones	0	6	103	214	120	0	0	0	0	0	0	1	0	35302	1984	113	37399	2570	1218	3788	37	0	37	0	0	0	0	Research Article
10.1371/journal.pbio.0020163	2004-06-15	Functional Fluorescent Ca<sup>2+</sup> Indicator Proteins in Transgenic Mice under TET Control	0	2	78	135	47	1	0	0	0	0	0	0	0	12758	2298	79	15135	1831	956	2787	101	0	101	0	0	0	0	Research Article
10.1371/journal.pbio.0020164	2004-06-15	A Calculus of Purpose	0	4	10	20	9	0	0	0	0	30	0	0	0	16227	984	73	17284	520	169	689	54	0	54	0	0	0	0	Essay
10.1371/journal.pbio.0020165	2004-06-15	A Gene Responsible for Hybrid Incompatibility in <named-content xmlns:xlink="http://www.w3.org/1999/xlink" content-type="genus-species" xlink:type="simple">Drosophila</named-content>	0	0	0	0	0	0	0	0	0	0	0	0	0	1590	154	45	1789	212	41	253	1	0	1	0	0	0	0	Synopsis
10.1371/journal.pbio.0020166	2004-04-20	Annotation Marathon Validates 21,037 Human Genes	0	0	1	0	0	0	0	0	0	0	0	0	0	3765	66	45	3876	89	26	115	0	0	0	0	0	0	0	Synopsis
10.1371/journal.pbio.0020167	2004-06-15	?-Actinin-4-Mediated FSGS: An Inherited Kidney Disease Caused by an Aggregated and Rapidly Degraded Cytoskeletal Protein	0	0	36	70	16	0	0	0	0	0	0	0	0	5544	736	68	6348	810	404	1214	9	0	9	0	0	0	0	Research Article
10.1371/journal.pbio.0020168	2004-06-15	Information Transport across a Membrane	0	0	0	0	0	0	0	0	0	0	0	0	0	1841	129	53	2023	71	17	88	0	0	0	0	0	0	0	Synopsis
10.1371/journal.pbio.0020169	2004-06-15	Integrin Bidirectional Signaling: A Molecular View	0	0	22	55	17	0	0	0	0	0	0	0	0	7272	1487	63	8822	4274	1423	5697	43	0	43	0	0	0	0	Primer
10.1371/journal.pbio.0020170	2004-06-15	Ethics as Our Guide	0	0	0	0	0	0	0	0	0	0	0	0	0	1813	99	59	1971	282	63	345	1	0	1	0	0	0	0	Correspondence and Other Communications
10.1371/journal.pbio.0020171	2004-07-13	A Chromosomal Memory Triggered by <italic>Xist</italic> Regulates Histone Methylation in X Inactivation	0	0	99	156	74	0	0	0	0	0	0	0	0	6670	1329	72	8071	1585	888	2473	38	0	38	0	0	0	0	Research Article
10.1371/journal.pbio.0020172	2004-06-15	Choices: The Science of Bela Julesz	0	0	0	0	0	0	0	0	0	0	0	2	0	2744	160	54	2958	2951	109	3060	3	0	3	0	0	0	0	Obituary
10.1371/journal.pbio.0020173	2004-06-22	DNA Display I. Sequence-Encoded Routing of DNA Populations	0	2	30	38	14	0	0	0	0	0	0	1	0	8184	964	65	9213	763	272	1035	15	0	15	0	0	0	1	Research Article
10.1371/journal.pbio.0020174	2004-06-22	DNA Display II. Genetic Manipulation of Combinatorial Chemistry Libraries for Small-Molecule Evolution	0	0	32	44	10	0	0	0	0	0	0	1	0	8819	1205	55	10079	1036	441	1477	31	0	31	0	0	0	3	Research Article
10.1371/journal.pbio.0020175	2004-06-22	DNA Display III. Solid-Phase Organic Synthesis on Unprotected DNA	0	0	24	28	7	0	0	0	0	0	0	0	0	9845	1362	72	11279	1205	529	1734	25	0	25	0	0	0	1	Research Article
10.1371/journal.pbio.0020176	2004-06-15	Electroencephalographic Brain Dynamics Following Manually Responded Visual Targets	0	2	81	119	33	0	0	0	0	0	0	0	0	11619	2017	84	13720	1270	511	1781	72	0	72	0	0	0	0	Research Article
10.1371/journal.pbio.0020177	2004-06-15	Scientists and Bioethics Councils	0	0	0	0	0	0	0	0	0	0	0	0	0	1935	117	55	2107	404	104	508	3	0	3	0	0	0	0	Correspondence and Other Communications
10.1371/journal.pbio.0020178	2004-07-13	Hairy Transcriptional Repression Targets and Cofactor Recruitment in <italic>Drosophila</italic>	0	1	27	52	29	0	0	0	0	0	0	0	0	6874	1132	75	8081	1273	488	1761	31	0	31	0	0	0	1	Research Article
10.1371/journal.pbio.0020179	2004-07-13	Activation-Induced Cytidine Deaminase Initiates Immunoglobulin Gene Conversion and Hypermutation by a Common Intermediate	0	0	37	60	24	0	0	0	0	0	0	0	0	4856	803	60	5719	660	305	965	14	0	14	0	0	0	0	Research Article
10.1371/journal.pbio.0020180	2004-06-15	Deconstructing Brain Waves: Background, Cue, and Response	0	0	0	0	0	0	0	0	0	0	0	0	0	2421	292	46	2759	270	35	305	1	0	1	0	0	0	0	Synopsis
10.1371/journal.pbio.0020181	2004-06-15	Beyond Therapy â¦	0	0	0	0	0	0	0	0	0	0	0	0	0	1600	83	56	1739	295	32	327	4	0	4	0	0	0	0	Correspondence and Other Communications
10.1371/journal.pbio.0020182	2004-06-15	A Voice for Research, a Voice for Patients	0	0	0	0	0	0	0	0	0	0	0	0	0	1348	84	57	1489	193	48	241	5	0	5	0	0	0	0	Correspondence and Other Communications
10.1371/journal.pbio.0020183	2004-06-15	Everything You Always Wanted to Know about Sexes	0	1	2	3	0	0	0	0	0	0	0	2	0	21684	940	134	22758	1223	235	1458	69	0	69	0	0	0	0	Feature
10.1371/journal.pbio.0020184	2004-06-15	Initiation of DNA Replication: The Genomic Context	0	0	0	1	0	0	0	0	0	0	0	0	0	3278	243	59	3580	2373	108	2481	0	0	0	0	0	0	0	Synopsis
10.1371/journal.pbio.0020185	2004-06-15	Computation Approach Shows Robustness of the Striped Pattern of Fruitfly Embryos	0	0	0	0	0	0	0	0	0	0	0	0	0	1070	94	45	1209	100	22	122	0	0	0	0	0	0	0	Synopsis
10.1371/journal.pbio.0020186	2004-06-15	Ecology Drives the Global Distribution of Human Diseases	0	0	6	91	0	0	0	0	0	0	0	0	0	3794	390	52	4236	455	94	549	0	0	0	0	0	0	0	Synopsis
10.1371/journal.pbio.0020187	2004-06-15	Escape Velocity: Why the Prospect of Extreme Human Life Extension Matters Now	0	0	11	0	0	0	0	0	0	10	1	1	0	12718	511	79	13308	4665	161	4826	21	0	21	0	0	0	0	Book Review/Science in the Media
10.1371/journal.pbio.0020188	2004-06-15	Taking the Stem Cell Debate to the Public	0	0	0	0	0	0	0	0	0	0	0	0	0	3490	231	57	3778	649	205	854	6	0	6	0	0	0	0	Correspondence and Other Communications
10.1371/journal.pbio.0020189	2004-06-15	Ethereal Ethics	0	0	0	0	0	0	0	0	0	0	1	0	0	1767	94	57	1918	205	52	257	2	0	2	0	0	0	0	Correspondence and Other Communications
10.1371/journal.pbio.0020190	2004-06-15	What's So Hot about Recombination Hotspots?	0	4	5	15	9	0	0	0	0	0	0	1	0	13159	2098	81	15338	529	238	767	65	0	65	0	0	0	0	Primer
10.1371/journal.pbio.0020191	2004-04-27	Turning Down the Volume: Why Some Genes Tolerate Less Noise	0	0	0	0	0	0	0	0	0	0	0	0	0	1794	83	46	1923	150	31	181	0	0	0	0	0	0	0	Synopsis
10.1371/journal.pbio.0020192	2004-06-15	A DNA Recombination âHotspotâ in Humans Is Missing in Chimps	0	0	0	0	0	0	0	0	0	0	0	1	0	3779	139	49	3967	401	51	452	0	0	0	0	0	0	0	Synopsis
10.1371/journal.pbio.0020193	2004-06-15	Combining Measures to Characterize Subcellular Machinery	0	0	0	0	0	0	0	0	0	0	0	0	0	1098	75	48	1221	63	17	80	1	0	1	0	0	0	0	Synopsis
10.1371/journal.pbio.0020194	2004-06-15	A Protein's Role in Progressive Renal Disease	0	0	0	0	0	0	0	0	0	0	0	0	0	1782	111	50	1943	302	42	344	1	0	1	0	0	0	0	Synopsis
10.1371/journal.pbio.0020195	2004-06-15	A Method for Studying Calcium Dynamics in Transgenic Mice	0	0	0	0	0	0	0	0	0	0	0	0	0	2928	170	48	3146	337	59	396	0	0	0	0	0	0	0	Synopsis
10.1371/journal.pbio.0020196	2004-08-17	Cellular Immune Response to Parasitization in <italic>Drosophila</italic> Requires the EBF Orthologue Collier	0	0	38	77	28	0	0	0	0	0	0	0	0	4485	744	53	5282	629	249	878	23	0	23	0	0	0	0	Research Article
10.1371/journal.pbio.0020197	2004-07-13	Human Population Density and Extinction Risk in the World's Carnivores	0	1	71	97	14	0	0	0	0	0	0	1	0	19651	2543	115	22309	1194	262	1456	225	0	225	0	0	0	0	Research Article
10.1371/journal.pbio.0020198	2004-07-13	HIV Infection of Naturally Occurring and Genetically Reprogrammed Human Regulatory T-cells	0	2	109	194	83	0	0	0	0	0	0	0	0	7497	1311	63	8871	1301	874	2175	28	0	28	0	0	0	0	Research Article
10.1371/journal.pbio.0020199	2004-08-17	Evidence for Widespread Convergent Evolution around Human Microsatellites	0	0	11	15	4	0	0	0	0	0	0	0	0	4491	610	55	5156	501	197	698	33	0	33	0	0	0	0	Research Article
10.1371/journal.pbio.0020200	2004-08-17	A New Model for Open Sharing: Massachusetts Institute of Technology's OpenCourseWare Initiative Makes a Difference	0	0	0	0	1	0	0	0	0	0	0	0	0	4574	170	55	4799	215	45	260	9	0	9	0	0	0	0	Community Page
10.1371/journal.pbio.0020203	2004-06-22	Functional Dissection of an Innate Immune Response by a Genome-Wide RNAi Screen	0	1	68	119	58	0	0	0	0	0	0	0	0	15072	2067	85	17224	1445	903	2348	47	0	47	0	0	0	0	Research Article
10.1371/journal.pbio.0020204	2004-07-13	Calling the Steps in Development's Genetic Square Dance	0	0	0	0	0	0	0	0	0	0	0	0	0	1177	44	48	1269	143	25	168	0	0	0	0	0	0	0	Synopsis
10.1371/journal.pbio.0020205	2004-07-13	When It Comes to Frizzled-Mediated Developmental Pathways, Location Matters	0	0	0	0	0	0	0	0	0	0	0	0	0	1214	68	47	1329	142	47	189	0	0	0	0	0	0	0	Synopsis
10.1371/journal.pbio.0020206	2004-07-13	Gene Duplication: The Genomic Trade in Spare Parts	0	16	77	101	41	0	0	0	0	0	0	8	0	24301	2727	75	27103	3574	678	4252	56	0	56	0	0	0	0	Primer
10.1371/journal.pbio.0020207	2004-07-13	Lineage-Specific Gene Duplication and Loss in Human and Great Ape Evolution	0	4	71	124	60	0	0	0	0	0	0	12	0	17968	2268	97	20333	2239	865	3104	32	0	32	0	0	0	0	Research Article
10.1371/journal.pbio.0020208	2004-07-13	On the Brink: How Biology and Humans Affect Extinction Risk	0	0	0	0	0	0	0	0	0	0	0	0	0	3959	283	57	4299	1654	55	1709	0	0	0	0	0	0	0	Synopsis
10.1371/journal.pbio.0020209	2004-07-13	Regulating the Regulators: Immune System Regulators Are Highly Susceptible to HIV Infection	0	0	0	0	0	0	0	0	0	0	0	0	0	3112	207	65	3384	738	95	833	0	0	0	0	0	0	0	Synopsis
10.1371/journal.pbio.0020210	2004-07-13	Talking Science	0	1	0	0	0	0	0	0	0	0	0	0	0	2507	120	53	2680	391	39	430	20	0	20	0	0	0	0	Community Page
10.1371/journal.pbio.0020211	2004-07-13	Honeybee Odometry: Performance in Varying Natural Terrain	0	1	13	43	11	0	0	0	0	0	0	0	0	5285	952	59	6296	487	203	690	41	0	41	0	0	0	1	Research Article
10.1371/journal.pbio.0020212	2004-07-13	Migratory Sleeplessness in the White-Crowned Sparrow <italic>(Zonotrichia leucophrys gambelii)</italic>	0	0	37	57	19	0	0	0	0	0	0	9	0	8154	1049	82	9285	1698	293	1991	26	0	26	0	0	0	0	Research Article
10.1371/journal.pbio.0020213	2004-07-13	Stopping the Rot	0	0	1	5	1	0	0	0	0	0	0	0	0	5371	422	66	5859	477	174	651	15	0	15	0	0	0	0	Feature
10.1371/journal.pbio.0020214	2004-07-13	Doing Science in Uncertain Times	0	0	0	0	0	0	0	0	0	0	0	0	0	3754	166	55	3975	286	125	411	7	0	7	0	0	0	0	Essay
10.1371/journal.pbio.0020215	2004-07-13	Nanotubes Make Big Science	0	1	7	5	1	0	0	0	0	0	0	0	0	3556	449	56	4061	445	198	643	8	0	8	0	0	0	0	Journal Club
10.1371/journal.pbio.0020216	2004-07-13	Dances as Windows into Insect Perception	0	0	1	5	1	0	0	0	0	0	0	0	0	3777	379	58	4214	951	137	1088	35	0	35	0	0	0	0	Primer
10.1371/journal.pbio.0020217	2004-08-17	Nicotine's Defensive Function in Nature	0	0	78	126	46	0	0	0	0	0	0	1	0	11638	1743	77	13458	1432	529	1961	46	0	46	0	0	0	0	Research Article
10.1371/journal.pbio.0020218	2004-08-17	The Regenerative Plasticity of Isolated Urodele Myofibers and Its Dependence on <italic>Msx1</italic>	0	1	30	49	11	0	0	0	0	0	0	0	0	5679	870	60	6609	902	465	1367	22	0	22	0	0	0	6	Research Article
10.1371/journal.pbio.0020219	2004-08-17	A Focused and Efficient Genetic Screening Strategy in the Mouse: Identification of Mutations That Disrupt Cortical Development	0	1	34	57	27	0	0	0	0	0	0	0	0	5991	920	64	6975	812	344	1156	22	0	22	0	0	0	0	Research Article
10.1371/journal.pbio.0020220	2004-08-17	Deconstructing Genetic Contributions to Autoimmunity in Mouse Models	0	0	0	0	0	0	0	0	0	0	0	0	0	1356	77	41	1474	115	45	160	0	0	0	0	0	0	0	Synopsis
10.1371/journal.pbio.0020221	2004-07-13	No Rest for the Weary: Migrating Songbirds Keep Their Wits without Sleep	0	1	0	0	0	0	0	0	0	0	0	0	0	2295	152	69	2516	253	28	281	1	0	1	0	0	0	0	Synopsis
10.1371/journal.pbio.0020222	2004-06-22	Harnessing DNA-Based Technology for Drug Discovery	0	0	0	0	0	0	0	0	0	0	0	0	0	2172	137	49	2358	157	64	221	0	0	0	0	0	0	0	Synopsis
10.1371/journal.pbio.0020223	2004-07-13	Translating DNA into Synthetic Molecules	0	0	4	4	1	0	0	0	0	0	0	0	0	4135	519	61	4715	776	156	932	7	0	7	0	0	0	0	Primer
10.1371/journal.pbio.0020224	2004-08-17	Grafting the Way to the Systemic Silencing Signal in Plants	0	0	6	7	1	0	0	0	0	0	0	0	0	3166	429	49	3644	682	209	891	6	0	6	0	0	0	0	Journal Club
10.1371/journal.pbio.0020225	2004-08-17	Forgetting, Reminding, and Remembering: The Retrieval of Lost Spatial Memory	0	0	16	32	6	0	0	0	0	0	0	0	0	9937	982	73	10992	1196	381	1577	50	0	50	0	0	0	5	Research Article
10.1371/journal.pbio.0020226	2004-07-13	Training the Immune Response: B-cells' Master Regulator	0	0	0	0	0	0	0	0	0	0	0	0	0	1155	70	54	1279	91	33	124	0	0	0	0	0	0	0	Synopsis
10.1371/journal.pbio.0020227	2004-07-13	Honeybees' Distance Perception Changes with Terrain of Flight Path	0	0	4	0	0	0	0	0	0	0	0	0	0	2115	184	53	2352	327	38	365	0	0	0	0	0	0	0	Synopsis
10.1371/journal.pbio.0020228	2004-07-13	Whose Copy? Whose Rights?	0	2	0	3	0	0	0	0	0	0	0	0	0	6904	435	64	7403	190	61	251	9	0	9	0	0	0	0	Editorial
10.1371/journal.pbio.0020229	2004-06-15	Correction: Mre11 Assembles Linear DNA Fragments into DNA Damage Signaling Complexes	0	0	0	5	0	0	0	0	0	0	0	0	0	1279	60	56	1395	83	15	98	0	0	0	0	0	0	0	Correction
10.1371/journal.pbio.0020230	2004-06-22	Immunity Promotes Virulence Evolution in a Malaria Model	0	1	44	54	21	0	0	0	0	0	0	0	0	10406	1685	75	12166	764	298	1062	66	0	66	0	0	0	0	Research Article
10.1371/journal.pbio.0020231	2004-08-24	Emerin Caps the Pointed End of Actin Filaments: Evidence for an Actin Cortical Network at the Nuclear Inner Membrane	0	0	43	81	27	0	0	0	0	0	0	0	0	4469	701	60	5230	809	405	1214	17	0	17	0	0	0	3	Research Article
10.1371/journal.pbio.0020232	2004-08-17	Unraveling the Molecular Basis for Regenerative Cellular Plasticity	0	1	6	18	4	0	0	0	0	0	0	1	0	5753	944	56	6753	1841	479	2320	22	0	22	0	0	0	0	Primer
10.1371/journal.pbio.0020233	2004-06-29	Synaptotagmin VII Restricts Fusion Pore Expansion during Lysosomal Exocytosis	0	0	22	43	21	0	0	0	0	0	0	0	0	4667	683	54	5404	622	313	935	25	0	25	0	0	0	0	Research Article
10.1371/journal.pbio.0020234	2004-08-17	Retroviral DNA Integration: ASLV, HIV, and MLV Show Distinct Target Site Preferences	0	4	233	414	216	0	0	0	0	0	0	0	0	14018	2424	89	16531	2533	1229	3762	72	0	72	0	0	0	0	Research Article
10.1371/journal.pbio.0020235	2004-08-17	<italic>IRE1</italic>-Independent Gain Control of the Unfolded Protein Response	0	0	18	33	19	0	0	0	0	0	0	0	0	4610	848	66	5524	794	378	1172	30	0	30	0	0	0	0	Research Article
10.1371/journal.pbio.0020236	2004-07-13	Great Ape Genomes Offer Insight into Human Evolution	0	1	0	0	0	0	0	0	0	0	0	0	0	3260	225	55	3540	2331	127	2458	0	0	0	0	0	0	0	Synopsis
10.1371/journal.pbio.0020237	2004-08-17	The Zebrafish <italic>moonshine</italic> Gene Encodes Transcriptional Intermediary Factor 1?, an Essential Regulator of Hematopoiesis	0	1	46	58	23	0	0	0	0	0	0	0	0	5404	1019	67	6490	1013	527	1540	19	0	19	0	0	0	0	Research Article
10.1371/journal.pbio.0020238	2004-07-13	Remembering Which X Chromosome to Use	0	0	0	0	0	0	0	0	0	0	0	0	0	1510	72	49	1631	157	42	199	0	0	0	0	0	0	0	Synopsis
10.1371/journal.pbio.0020239	2004-07-20	Cellular and Genetic Analysis of Wound Healing in <italic>Drosophila</italic> Larvae	0	0	70	112	43	0	0	0	0	0	0	0	0	14642	2023	80	16745	1861	653	2514	45	0	45	0	0	0	7	Research Article
10.1371/journal.pbio.0020240	2004-08-17	The Telomeric Protein TRF2 Binds the ATM Kinase and Can Inhibit the ATM-Dependent DNA Damage Response	0	1	83	152	61	0	0	0	0	0	0	0	0	7406	1508	64	8978	1253	688	1941	29	0	29	0	0	0	0	Research Article
10.1371/journal.pbio.0020241	2004-08-17	Mouse Models of Human Autoimmune Diseases: Essential Tools That Require the Proper Controls	0	0	8	14	7	0	0	0	0	0	0	0	0	6111	941	63	7115	4980	1257	6237	21	0	21	0	0	0	0	Primer
10.1371/journal.pbio.0020242	2004-08-17	p19<sup>?Arf</sup> Suppresses Growth, Progression, and Metastasis of Hras-Driven Carcinomas through p53-Dependent and -Independent Pathways	0	0	24	45	24	0	0	0	0	0	0	0	0	4562	925	61	5548	636	353	989	13	0	13	0	0	0	0	Research Article
10.1371/journal.pbio.0020243	2004-08-17	Spontaneous Autoimmunity in 129 and C57BL/6 MiceâImplications for Autoimmunity Described in Gene-Targeted Mice	0	0	61	108	31	0	0	0	0	0	0	0	0	4910	781	57	5748	838	341	1179	10	0	10	0	0	0	2	Research Article
10.1371/journal.pbio.0020244	2004-07-20	An Integrin-Dependent Role of Pouch Endoderm in Hyoid Cartilage Development	0	0	25	52	23	0	0	0	0	0	0	0	0	4726	587	57	5370	858	325	1183	15	0	15	0	0	0	0	Research Article
10.1371/journal.pbio.0020245	2004-08-24	Unused Natural Variation Can Lift Yield Barriers in Plant Breeding	0	0	47	84	21	0	0	0	0	0	0	0	0	7899	1698	88	9685	929	344	1273	74	0	74	0	0	0	0	Research Article
10.1371/journal.pbio.0020246	2004-08-17	Gcn4p and Novel Upstream Activating Sequences Regulate Targets of the Unfolded Protein Response	0	1	36	71	41	0	1	0	1	0	0	0	0	4747	898	65	5710	685	363	1048	23	0	23	0	0	0	3	Research Article
10.1371/journal.pbio.0020247	2004-06-29	Genomic Analysis of Mouse Retinal Development	0	3	113	210	118	0	0	0	0	0	0	2	0	17347	3539	108	20994	3686	2572	6258	35	0	35	0	0	0	0	Research Article
10.1371/journal.pbio.0020248	2004-08-24	Conflict over Male Parentage in Social Insects	0	0	62	79	17	0	0	0	0	0	0	0	0	6774	1141	87	8002	572	184	756	83	0	83	0	0	0	0	Research Article
10.1371/journal.pbio.0020249	2004-06-22	Identifying Genes Involved in Innate Immunity through RNAi	0	0	0	0	0	0	0	0	0	0	0	0	0	3069	215	49	3333	395	162	557	0	0	0	0	0	0	0	Synopsis
10.1371/journal.pbio.0020250	2004-08-17	Nicotine Keeps Leaf-Loving Herbivores at Bay	0	0	0	0	0	0	0	0	0	0	0	0	0	4153	192	49	4394	2746	88	2834	0	0	0	0	0	0	0	Synopsis
10.1371/journal.pbio.0020251	2004-06-22	Host Immunity Escalates the Evolution of Parasite Virulence	0	0	0	0	0	0	0	0	0	0	0	0	0	2547	207	46	2800	725	96	821	0	0	0	0	0	0	0	Synopsis
10.1371/journal.pbio.0020253	2004-06-29	A New Role for a Synaptotagmin Protein in Calcium-Dependent Exocytosis	0	0	5	0	0	0	0	0	0	0	0	0	0	1667	108	49	1824	421	121	542	0	0	0	0	0	0	0	Synopsis
10.1371/journal.pbio.0020254	2004-08-17	Finding Mutations That Disrupt Cortical Development	0	0	0	0	0	0	0	0	0	0	0	0	0	1050	72	44	1166	76	11	87	2	0	2	0	0	0	0	Synopsis
10.1371/journal.pbio.0020255	2004-08-17	A Protein Required for Fruitflies to Dispatch Wasp Parasites	0	0	0	0	0	0	0	0	0	0	0	0	0	1118	73	49	1240	120	20	140	0	0	0	0	0	0	0	Synopsis
10.1371/journal.pbio.0020256	2004-07-13	Correction: Integrative Annotation of 21,037 Human Genes Validated by Full-Length cDNA Clones	0	0	0	8	0	0	0	0	0	0	0	0	0	1379	82	55	1516	64	15	79	0	0	0	0	0	0	0	Correction
10.1371/journal.pbio.0020257	2004-08-31	Monomethyl Branched-Chain Fatty Acids Play an Essential Role in <named-content xmlns:xlink="http://www.w3.org/1999/xlink" content-type="genus-species" xlink:type="simple">Caenorhabditis elegans</named-content> Development	0	4	31	50	27	0	0	0	0	0	0	0	0	5890	1043	53	6986	1060	399	1459	23	0	23	0	0	0	3	Research Article
10.1371/journal.pbio.0020258	2004-08-24	Interdependency of Brassinosteroid and Auxin Signaling in <italic>Arabidopsis</italic>	0	3	131	195	80	0	0	0	0	0	0	4	0	11948	3096	92	15136	1944	1457	3401	65	0	65	0	0	0	2	Research Article
10.1371/journal.pbio.0020259	2004-07-27	Genome-Wide Mapping of the Cohesin Complex in the Yeast <named-content xmlns:xlink="http://www.w3.org/1999/xlink" content-type="genus-species" xlink:type="simple">Saccharomyces cerevisiae</named-content>	0	5	116	202	106	0	0	0	0	0	0	0	0	9094	1547	75	10716	3452	1260	4712	59	0	59	0	0	0	1	Research Article
10.1371/journal.pbio.0020260	2004-07-27	The Kinetochore Is an Enhancer of Pericentric Cohesin Binding	0	0	45	79	39	0	0	0	0	0	0	3	0	4036	645	49	4730	741	475	1216	21	0	21	0	0	0	0	Research Article
10.1371/journal.pbio.0020261	2004-08-24	The Rab5 Effector Rabankyrin-5 Regulates and Coordinates Different Endocytic Mechanisms	0	1	37	69	36	0	0	0	0	0	0	1	0	7397	1467	71	8935	1108	552	1660	35	0	35	0	0	0	0	Research Article
10.1371/journal.pbio.0020262	2004-08-17	Mutants on the Small Screen	0	0	0	0	0	0	0	0	0	0	0	0	0	4342	88	49	4479	742	21	763	0	0	0	0	0	0	0	Book Review/Science in the Media
10.1371/journal.pbio.0020263	2004-09-14	Paradoxes of Difference	0	1	0	0	0	0	0	0	0	0	0	0	0	2991	151	49	3191	290	25	315	4	0	4	0	0	0	0	Book Review/Science in the Media
10.1371/journal.pbio.0020264	2004-08-24	Amplification of Trial-to-Trial Response Variability by Neurons in Visual Cortex	0	5	35	69	28	0	0	0	0	0	0	0	0	4410	935	58	5403	357	230	587	96	0	96	0	0	0	4	Research Article
10.1371/journal.pbio.0020265	2004-06-29	Genomic Analysis of Retinal Development in the Mouse	0	0	0	0	0	0	0	0	0	0	0	0	0	1984	176	51	2211	120	49	169	45	0	45	0	0	0	0	Synopsis
10.1371/journal.pbio.0020266	2004-08-17	Regenerating Lost Muscle: <italic>Msx1</italic> to the Rescue	0	0	0	0	0	0	0	0	0	0	0	0	0	2085	145	43	2273	293	75	368	0	0	0	0	0	0	0	Synopsis
10.1371/journal.pbio.0020267	2004-08-17	Opening a Window to the Autistic Brain	0	0	0	1	0	0	0	0	0	0	0	2	0	14307	759	72	15138	5200	461	5661	28	0	28	0	0	0	0	Feature
10.1371/journal.pbio.0020268	2004-08-31	Single Nucleotide PolymorphismâBased Validation of Exonic Splicing Enhancers	0	1	49	103	58	0	0	0	0	0	0	2	0	6904	1140	61	8105	899	444	1343	37	0	37	0	0	0	0	Research Article
10.1371/journal.pbio.0020269	2004-08-17	Yeast Use Dual Gain Controls to Amplify Protein Processing	0	0	0	0	0	0	0	0	0	0	0	0	0	1326	39	45	1410	215	28	243	0	0	0	0	0	0	0	Synopsis
10.1371/journal.pbio.0020270	2004-08-17	Inhibition of the DNA Damage Pathway by a Telomere-Binding Protein	0	0	0	0	0	0	0	0	0	0	0	0	0	1627	168	47	1842	171	76	247	0	0	0	0	0	0	0	Synopsis
10.1371/journal.pbio.0020271	2004-08-31	Transcriptional Control in the Segmentation Gene Network of <italic>Drosophila</italic>	0	17	71	129	80	0	0	0	0	0	0	0	0	11259	1920	71	13250	1068	653	1721	70	0	70	0	0	0	2	Research Article
10.1371/journal.pbio.0020272	2004-08-17	Extinction, Slime, and Bottoms	0	1	0	1	0	0	0	0	0	0	0	3	0	4913	466	52	5431	975	138	1113	14	0	14	0	0	0	0	Essay
10.1371/journal.pbio.0020273	2004-09-07	Continued Colonization of the Human Genome by Mitochondrial DNA	0	0	52	80	34	0	0	0	0	0	0	1	0	8671	1099	58	9828	1182	607	1789	55	0	55	0	0	0	0	Research Article
10.1371/journal.pbio.0020274	2004-08-24	Recognition and Accommodation at the Androgen Receptor Coactivator Binding Interface	0	0	47	96	37	0	0	0	0	0	0	0	0	5495	1062	57	6614	930	521	1451	18	0	18	0	0	0	1	Research Article
10.1371/journal.pbio.0020275	2004-07-20	Ancient Adaptive Evolution of the Primate Antiviral DNA-Editing Enzyme APOBEC3G	0	5	104	204	131	0	0	0	0	0	0	3	0	9935	1657	71	11663	1543	833	2376	41	0	41	0	0	0	0	Research Article
10.1371/journal.pbio.0020276	2004-08-17	Innate Immunity in Fruit Flies: A Textbook Example of Genomic Recycling	0	0	6	10	4	0	0	0	0	0	0	0	0	6736	924	67	7727	545	187	732	25	0	25	0	0	0	0	Primer
10.1371/journal.pbio.0020277	2004-09-07	A <italic>Drosophila</italic> Pattern Recognition Receptor Contains a Peptidoglycan Docking Groove and Unusual <sc>L,D</sc>-Carboxypeptidase Activity	0	1	17	38	18	0	0	0	0	0	0	0	0	3675	512	52	4239	534	230	764	17	0	17	0	0	0	0	Research Article
10.1371/journal.pbio.0020278	2004-07-20	The Molecular Biology of Wound Healing	0	0	0	0	0	0	0	0	0	0	0	0	0	6058	728	62	6848	7801	535	8336	15	0	15	0	0	0	0	Synopsis
10.1371/journal.pbio.0020279	2004-10-12	Breaking Down the Stereotypes of Science by Recruiting Young Scientists	0	0	4	3	0	1	0	0	0	0	0	4	0	7778	301	61	8140	1018	84	1102	11	0	11	0	0	0	0	Community Page
10.1371/journal.pbio.0020280	2004-09-21	Sterol-Derived Hormone(s) Controls Entry into Diapause in <named-content xmlns:xlink="http://www.w3.org/1999/xlink" content-type="genus-species" xlink:type="simple">Caenorhabditis elegans</named-content> by Consecutive Activation of DAF-12 and DAF-16	0	0	43	59	17	0	0	0	0	0	0	0	0	5654	992	62	6708	1052	465	1517	33	0	33	0	0	0	1	Research Article
10.1371/journal.pbio.0020281	2004-08-17	Retrovirus Integration into the Human Genome	0	0	0	0	0	0	0	0	0	0	0	0	0	3297	389	59	3745	3193	452	3645	1	0	1	0	0	0	0	Synopsis
10.1371/journal.pbio.0020282	2004-08-17	A Red-Blooded Transcription Factor	0	0	0	0	0	0	0	0	0	0	0	0	0	1213	84	41	1338	342	28	370	0	0	0	0	0	0	0	Synopsis
10.1371/journal.pbio.0020283	2004-08-17	How the Brain Retrieves Forgotten Memories	0	0	0	0	0	0	0	0	0	0	0	0	0	3267	218	53	3538	1120	51	1171	0	0	0	0	0	0	0	Synopsis
10.1371/journal.pbio.0020284	2004-08-17	Deterministic Tumor Evolution	0	0	0	0	0	0	0	0	0	0	0	0	0	1440	149	47	1636	752	97	849	0	0	0	0	0	0	0	Synopsis
10.1371/journal.pbio.0020285	2004-09-14	The Genome Assembly Archive: A New Public Resource	0	4	4	15	11	0	0	0	1	0	0	0	0	4118	318	57	4493	710	163	873	13	0	13	0	0	0	0	Community Page
10.1371/journal.pbio.0020286	2004-09-07	Population History and Natural Selection Shape Patterns of Genetic Variation in 132 Genes	0	4	152	260	133	0	0	0	1	0	0	1	0	15281	3052	89	18422	3690	1378	5068	155	0	155	1	0	0	1	Research Article
10.1371/journal.pbio.0020287	2004-08-17	Evolution's âMolecular Clockâ: Not So Dependable After All?	0	0	0	0	0	0	0	0	0	0	0	0	0	2448	157	49	2654	600	68	668	0	0	0	0	0	0	0	Synopsis
10.1371/journal.pbio.0020288	2004-08-24	Loss of Skeletal Muscle HIF-1? Results in Altered Exercise Endurance	0	1	37	75	15	0	0	0	0	0	0	0	0	11525	1888	79	13492	1690	820	2510	30	0	30	0	0	0	1	Research Article
10.1371/journal.pbio.0020289	2004-09-07	Genetic Analysis of Pathways Regulated by the von Hippel-Lindau Tumor Suppressor in <named-content xmlns:xlink="http://www.w3.org/1999/xlink" content-type="genus-species" xlink:type="simple">Caenorhabditis elegans</named-content>	0	1	43	74	36	0	0	0	0	0	0	0	0	5305	812	66	6183	976	440	1416	23	0	23	0	0	0	0	Research Article
10.1371/journal.pbio.0020290	2004-09-07	Genetic Response to Climatic Change: Insights from Ancient DNA and Phylochronology	0	0	38	62	4	0	0	0	0	0	0	0	0	9142	1444	72	10658	945	296	1241	52	0	52	0	0	0	0	Research Article
10.1371/journal.pbio.0020291	2004-07-27	Genome-Wide Survey of Cohesin: A Molecular Guardian of Genomic Fidelity	0	0	0	0	0	0	0	0	0	0	0	0	0	1711	88	44	1843	171	61	232	0	0	0	0	0	0	0	Synopsis
10.1371/journal.pbio.0020292	2004-07-20	Evolution of a Primate Defense against Intragenomic Infiltrators	0	0	0	0	0	0	0	0	0	0	0	0	0	2343	129	41	2513	120	18	138	5	0	5	0	0	0	0	Synopsis
10.1371/journal.pbio.0020293	2004-08-31	A Developmental Role for Fatty Acids in Eukaryotes	0	0	2	0	0	0	0	0	0	0	0	0	0	1658	133	46	1837	354	47	401	0	0	0	0	0	0	0	Synopsis
10.1371/journal.pbio.0020294	2004-08-24	Regulation of Muscle Fiber Type and Running Endurance by PPAR?	0	1	221	440	148	0	0	0	0	0	0	0	0	57150	6869	203	64222	5113	2588	7701	98	0	98	0	0	0	2	Research Article
10.1371/journal.pbio.0020295	2004-07-20	Patterning the Face	0	0	0	0	0	0	0	0	0	0	0	0	0	1472	94	42	1608	102	20	122	0	0	0	0	0	0	0	Synopsis
10.1371/journal.pbio.0020296	2004-08-24	Sir2-Independent Life Span Extension by Calorie Restriction in Yeast	0	1	111	175	69	0	0	0	0	0	0	5	0	10860	1923	68	12851	1910	902	2812	66	0	66	0	0	0	6	Research Article
10.1371/journal.pbio.0020297	2004-09-14	Bridging Psychology and Mathematics: Can the Brain Understand the Brain?	0	2	0	1	0	0	0	0	0	0	0	0	0	10161	528	62	10751	460	212	672	30	0	30	0	0	0	0	Journal Club
10.1371/journal.pbio.0020299	2004-08-24	Hormones Act in Concert to Direct Plant Growth	0	0	0	0	0	0	0	0	0	0	0	0	0	3016	302	47	3365	304	50	354	0	0	0	0	0	0	0	Synopsis
10.1371/journal.pbio.0020300	2004-08-24	A Case for a Functional Actin Network in the Nucleus	0	0	0	0	0	0	0	0	0	0	0	0	0	1712	151	44	1907	248	73	321	0	0	0	0	0	0	0	Synopsis
10.1371/journal.pbio.0020301	2004-09-28	Molecular Signatures of Proliferation and Quiescence in Hematopoietic Stem Cells	0	3	85	126	59	0	0	0	0	0	0	0	0	15593	2905	105	18603	2434	2460	4894	80	0	80	0	0	0	0	Research Article
10.1371/journal.pbio.0020302	2004-09-14	What Is Lifeâand How Do We Search for It in Other Worlds?	0	1	18	30	1	1	0	0	0	0	1	4	1	17898	1089	79	19066	4843	626	5469	59	0	59	0	0	0	0	Unsolved Mystery
10.1371/journal.pbio.0020303	2004-09-21	Genomic Insights into Methanotrophy: The Complete Genome Sequence of <named-content xmlns:xlink="http://www.w3.org/1999/xlink" content-type="genus-species" xlink:type="simple">Methylococcus capsulatus</named-content> (Bath)	0	2	62	110	38	0	0	0	1	0	0	3	0	8768	1526	77	10371	1906	766	2672	42	0	42	0	0	0	0	Research Article
10.1371/journal.pbio.0020304	2004-09-07	Preserving Genome Integrity: The DdrA Protein of <named-content xmlns:xlink="http://www.w3.org/1999/xlink" content-type="genus-species" xlink:type="simple">Deinococcus radiodurans</named-content> R1	0	1	25	52	20	0	0	0	0	4	0	2	0	4838	692	78	5608	953	355	1308	20	0	20	0	0	0	4	Research Article
10.1371/journal.pbio.0020305	2004-08-24	The Structural Basis of a Prostate Cancer Protein's Unique Selectivity	0	0	0	0	0	0	0	0	0	0	0	0	0	1623	130	43	1796	130	24	154	0	0	0	0	0	0	0	Synopsis
10.1371/journal.pbio.0020306	2004-10-12	Nature's Nanotechnologists: Unveiling the Secrets of Diatoms	0	2	5	12	2	0	0	0	0	0	1	1	0	11799	1263	84	13146	3710	724	4434	45	0	45	0	0	0	0	Feature
10.1371/journal.pbio.0020307	2004-09-14	Adaptation and Immunity	0	2	13	16	7	0	0	0	0	0	0	0	0	7353	907	59	8319	389	163	552	25	0	25	0	0	0	0	Primer
10.1371/journal.pbio.0020308	2004-08-24	New Route to Longer Life	0	0	0	0	0	0	0	0	0	0	0	0	0	2101	134	41	2276	156	38	194	0	0	0	0	0	0	0	Synopsis
10.1371/journal.pbio.0020309	2004-09-21	Textpresso: An Ontology-Based Information Retrieval and Extraction System for Biological Literature	0	40	105	229	136	0	0	0	0	0	0	0	0	21586	3149	143	24878	1675	685	2360	120	0	120	0	0	0	2	Research Article
10.1371/journal.pbio.0020310	2004-09-14	The Conservation Business	0	0	1	2	0	0	0	0	0	0	0	0	0	5738	692	55	6485	368	81	449	47	0	47	0	0	0	0	Feature
10.1371/journal.pbio.0020311	2004-09-14	Hormonal Regulation of Plant Growth and Development	0	1	21	34	9	0	0	0	0	0	0	0	0	16429	2769	93	19291	10041	1843	11884	68	0	68	0	0	0	0	Primer
10.1371/journal.pbio.0020312	2004-09-28	Identification of Birds through DNA Barcodes	0	7	401	639	145	1	0	0	0	2	0	3	0	30400	8046	123	38569	3566	1365	4931	279	0	279	0	0	0	0	Research Article
10.1371/journal.pbio.0020313	2004-09-07	Fly Fights with Both Hands	0	0	8	0	0	0	0	0	0	0	0	0	0	1353	46	47	1446	85	11	96	0	0	0	0	0	0	0	Synopsis
10.1371/journal.pbio.0020314	2004-08-24	The Case of the Noisy Neurons	0	0	0	0	0	0	0	0	0	0	0	0	0	1597	114	43	1754	134	21	155	0	0	0	0	0	0	0	Synopsis
10.1371/journal.pbio.0020315	2004-08-24	A Skeletal Muscle Protein That Regulates Endurance	0	0	0	0	0	0	0	0	0	0	0	0	0	3911	282	53	4246	676	77	753	0	0	0	0	0	0	0	Synopsis
10.1371/journal.pbio.0020316	2004-09-07	Mitochondrial Genes Cause Nuclear Mischief	0	0	0	0	0	0	0	0	0	0	0	0	0	2234	161	38	2433	80	24	104	1	0	1	0	0	0	0	Synopsis
10.1371/journal.pbio.0020317	2004-08-31	Submission of Microarray Data to Public Repositories	0	6	32	69	24	0	0	0	0	0	0	0	0	7867	1500	79	9446	1033	247	1280	48	0	48	0	0	0	0	Community Page
10.1371/journal.pbio.0020318	2004-08-24	Protein Helps Orchestrate Cells' Fluid Uptake	0	0	4	0	0	0	0	0	0	0	0	0	0	1566	119	44	1729	574	55	629	0	0	0	0	0	0	0	Synopsis
10.1371/journal.pbio.0020319	2004-08-31	Dissecting the Transcriptional Control of Body Patterning	0	0	0	0	0	0	0	0	0	0	0	0	0	1705	83	44	1832	74	17	91	0	0	0	0	0	0	0	Synopsis
10.1371/journal.pbio.0020320	2004-09-21	Mechanism of Association and Reciprocal Activation of Two GTPases	0	0	28	50	30	0	0	0	0	0	0	0	0	3339	467	54	3860	413	191	604	6	0	6	0	0	0	1	Research Article
10.1371/journal.pbio.0020321	2004-09-21	Mechanism of Prion Propagation: Amyloid Growth Occurs by Monomer Addition	0	4	133	181	85	0	0	0	0	0	0	0	0	12342	2396	78	14816	2203	793	2996	83	0	83	0	0	0	0	Research Article
10.1371/journal.pbio.0020322	2004-08-24	Gene Targeting Turns Mice into Long-Distance Runners	0	0	0	0	0	0	0	0	0	0	0	0	0	8186	402	66	8654	323	71	394	23	0	23	0	0	0	0	Synopsis
10.1371/journal.pbio.0020323	2004-08-31	Verifying Sequences that Enhance Splicing	0	0	0	0	0	0	0	0	0	0	0	0	0	1117	75	42	1234	97	26	123	0	0	0	0	0	0	0	Synopsis
10.1371/journal.pbio.0020324	2004-08-24	Policing Relative Conflicts of Interest in Social Insects	0	0	0	0	0	0	0	0	0	0	0	0	0	1752	148	49	1949	217	37	254	2	0	2	0	0	0	0	Synopsis
10.1371/journal.pbio.0020325	2004-09-07	Damage Response Protein Buys Time for Bacterial DNA Repair	0	0	0	0	0	0	0	0	0	0	0	0	0	1414	106	48	1568	91	33	124	0	0	0	0	0	0	0	Synopsis
10.1371/journal.pbio.0020326	2004-11-16	International Network for the Availability of Scientific Publications: Facilitating Scientific Publishing in Developing Countries	0	1	0	0	0	0	0	0	0	0	0	0	0	1844	149	47	2040	138	41	179	14	0	14	0	0	0	0	Community Page
10.1371/journal.pbio.0020327	2004-10-05	Sensitivity to Oxidative Stress in DJ-1-Deficient Dopamine Neurons: An ES- Derived Cell Model of Primary Parkinsonism	0	2	110	128	42	0	0	0	0	0	0	0	0	7880	1394	71	9345	1359	780	2139	35	0	35	0	0	0	0	Research Article
10.1371/journal.pbio.0020328	2004-09-21	The Program of Gene Transcription for a Single Differentiating Cell Type during Sporulation in <named-content xmlns:xlink="http://www.w3.org/1999/xlink" content-type="genus-species" xlink:type="simple">Bacillus subtilis</named-content>	0	3	72	126	74	0	0	0	0	0	0	1	0	8232	1534	72	9838	1518	995	2513	53	0	53	0	0	0	5	Research Article
10.1371/journal.pbio.0020329	2004-10-19	Serial Block-Face Scanning Electron Microscopy to Reconstruct Three-Dimensional Tissue Nanostructure	0	3	171	250	106	0	0	0	0	0	0	2	0	25456	3981	142	29579	2376	1000	3376	158	0	158	0	0	0	3	Research Article
10.1371/journal.pbio.0020330	2004-09-21	A Neuroeconomics Approach to Inferring Utility Functions in Sensorimotor Control	0	14	12	29	15	0	0	0	0	0	0	0	0	5863	868	58	6789	503	176	679	15	0	15	0	0	0	0	Research Article
10.1371/journal.pbio.0020331	2004-08-24	Natural Biodiversity Breaks Plant Yield Barriers	0	0	0	0	0	0	0	0	0	0	0	0	0	2500	383	51	2934	283	62	345	0	0	0	0	0	0	0	Synopsis
10.1371/journal.pbio.0020332	2004-09-28	Developmental Context Determines Latency of MYC-Induced Tumorigenesis	0	0	25	57	29	0	0	0	0	0	0	0	0	4793	886	69	5748	1205	571	1776	24	0	24	0	0	0	0	Research Article
10.1371/journal.pbio.0020333	2004-10-05	Protein Thiol Modifications Visualized In Vivo	0	2	67	105	50	0	0	0	0	0	1	0	0	11338	2757	69	14164	1568	1021	2589	56	0	56	1	0	0	0	Research Article
10.1371/journal.pbio.0020334	2004-09-28	EGF Signal Propagation during <named-content xmlns:xlink="http://www.w3.org/1999/xlink" content-type="genus-species" xlink:type="simple">C. elegans</named-content> Vulval Development Mediated by ROM-1 Rhomboid	0	0	15	22	9	0	0	0	0	0	0	0	0	3459	465	70	3994	1045	214	1259	14	0	14	0	0	0	0	Research Article
10.1371/journal.pbio.0020336	2004-10-05	Oxidative Stress Inactivates Cobalamin-Independent Methionine Synthase (MetE) in <named-content xmlns:xlink="http://www.w3.org/1999/xlink" content-type="genus-species" xlink:type="simple">Escherichia coli</named-content>	0	2	27	52	31	0	0	0	0	0	0	0	0	5907	1062	52	7021	1160	420	1580	21	0	21	0	0	0	0	Research Article
10.1371/journal.pbio.0020337	2004-10-12	Hearing: Travelling Wave or Resonance?	0	4	5	9	4	0	0	0	0	0	0	0	0	8470	584	65	9119	4588	306	4894	21	0	21	0	0	0	0	Journal Club
10.1371/journal.pbio.0020338	2004-09-07	Do Genes Respond to Global Warming?	0	0	0	1	0	0	0	0	0	0	0	0	0	3461	349	59	3869	229	87	316	0	0	0	0	0	0	0	Synopsis
10.1371/journal.pbio.0020339	2004-09-07	A Novel Pathway for a Tumor Suppressor	0	0	0	0	0	0	0	0	0	0	0	0	0	1600	81	44	1725	122	37	159	0	0	0	0	0	0	0	Synopsis
10.1371/journal.pbio.0020340	2004-10-05	Genetic Analysis of Lice Supports Direct Contact between Modern and Archaic Humans	0	1	50	73	22	0	0	0	0	0	0	14	0	29702	3163	118	32983	1495	621	2116	118	0	118	1	0	0	5	Research Article
10.1371/journal.pbio.0020341	2004-10-05	X Chromosome Sites Autonomously Recruit the Dosage Compensation Complex in <italic>Drosophila</italic> Males	0	2	30	61	38	0	0	0	0	0	0	0	0	3563	390	56	4009	475	168	643	13	0	13	0	0	0	0	Research Article
10.1371/journal.pbio.0020342	2004-09-28	Gene Recruitment of the Activated <italic>INO1</italic> Locus to the Nuclear Membrane	0	1	110	171	85	0	0	0	0	0	0	0	0	5009	1056	60	6125	1030	424	1454	44	0	44	0	0	0	2	Research Article
10.1371/journal.pbio.0020343	2004-09-21	A Richer Map for Searching Scientific Literature	0	1	0	0	0	0	0	0	0	0	0	0	0	2563	85	47	2695	326	52	378	3	0	3	0	0	0	0	Synopsis
10.1371/journal.pbio.0020344	2004-09-07	Spotting Signs of Natural Selection	0	0	0	0	0	0	0	0	0	0	0	0	0	3331	188	50	3569	205	28	233	0	0	0	0	0	0	0	Synopsis
10.1371/journal.pbio.0020345	2004-09-21	Key to Cholesterol's Role in Nematode Development	0	0	0	0	0	0	0	0	0	0	0	0	0	1921	205	45	2171	326	61	387	0	0	0	0	0	0	0	Synopsis
10.1371/journal.pbio.0020346	2004-10-12	Language Evolution	0	0	0	0	0	0	0	0	0	0	0	0	0	9636	536	66	10238	2106	123	2229	2	0	2	0	0	0	0	Book Review/Science in the Media
10.1371/journal.pbio.0020347	2004-10-12	Diversifying Selection in Plant Breeding	0	0	37	61	14	0	0	0	0	2	0	2	0	17641	3025	116	20782	991	449	1440	102	0	102	0	0	0	0	Essay
10.1371/journal.pbio.0020348	2004-10-12	Skeletal Muscle Fiber Type: Influence on Contractile and Metabolic Properties	0	0	46	84	25	0	0	0	0	0	1	0	0	19095	3105	113	22313	4650	1563	6213	69	0	69	0	0	0	0	Primer
10.1371/journal.pbio.0020349	2004-09-28	A Molecular Model of Blood Cell Renewal	0	1	0	0	0	0	0	0	0	0	0	0	0	2792	158	56	3006	550	34	584	0	0	0	0	0	0	0	Synopsis
10.1371/journal.pbio.0020350	2004-10-12	Why Are So Many Bird Flowers Red?	0	0	24	35	3	0	0	0	0	0	0	5	0	8656	1163	68	9887	5457	557	6014	80	0	80	0	0	0	0	Unsolved Mystery
10.1371/journal.pbio.0020351	2004-10-05	Endemic Infection of the Amphibian Chytrid Fungus in a Frog Community Post-Decline	0	0	50	134	28	0	0	0	0	0	0	1	0	11782	1831	89	13702	854	229	1083	151	0	151	0	0	0	0	Research Article
10.1371/journal.pbio.0020352	2004-10-19	Whole-Genome Analysis of Temporal Gene Expression during Foregut Development	0	5	28	52	36	0	0	0	0	0	0	0	0	5450	795	70	6315	612	292	904	20	0	20	0	0	0	0	Research Article
10.1371/journal.pbio.0020353	2004-09-21	Open Access As Public Policy	0	2	0	4	1	0	0	0	0	0	0	0	0	4233	260	67	4560	210	71	281	17	0	17	0	0	0	0	Message from PLoS
10.1371/journal.pbio.0020354	2004-09-28	DNA Barcoding: Promise and Pitfalls	0	4	184	330	76	1	0	0	0	0	1	1	0	17925	6119	131	24175	1042	608	1650	21	0	21	0	0	0	0	Correspondence and Other Communications
10.1371/journal.pbio.0020355	2004-10-19	BMP Receptor Signaling Is Required for Postnatal Maintenance of Articular Cartilage	0	0	67	93	28	0	0	0	0	0	0	0	0	6465	1223	64	7752	1321	585	1906	27	0	27	0	0	0	0	Research Article
10.1371/journal.pbio.0020356	2004-10-19	<italic>Dictyostelium</italic> Myosin Bipolar Thick Filament Formation: Importance of Charge and Specific Domains of the Myosin Rod	0	0	11	16	10	0	0	0	0	0	0	0	0	3154	434	64	3652	493	142	635	9	0	9	0	0	0	0	Research Article
10.1371/journal.pbio.0020357	2004-09-28	A Test Case for DNA Barcodes to Identify Species	0	0	0	0	0	0	0	0	0	0	0	0	0	5808	997	61	6866	697	174	871	0	0	0	0	0	0	0	Synopsis
10.1371/journal.pbio.0020358	2004-09-21	The Genome of a Methane-Loving Bacterium	0	0	0	0	0	0	0	0	0	0	0	0	0	2346	246	51	2643	282	66	348	2	0	2	0	0	0	0	Synopsis
10.1371/journal.pbio.0020359	2004-09-21	How to Make a Mother in Five Easy Steps	0	0	0	0	0	0	0	0	0	0	0	0	0	2094	59	44	2197	60	16	76	0	0	0	0	0	0	0	Synopsis
10.1371/journal.pbio.0020360	2004-09-21	A Mechanism of Prion Propagation	0	1	0	0	0	0	0	0	0	0	0	0	0	3048	272	51	3371	2490	417	2907	1	0	1	0	0	0	0	Synopsis
10.1371/journal.pbio.0020361	2004-09-21	Keeping Proteins on Target	0	0	0	0	0	0	0	0	0	0	0	0	0	1016	46	43	1105	49	18	67	0	0	0	0	0	0	0	Synopsis
10.1371/journal.pbio.0020362	2004-10-05	DJ-1 Is a Redox-Dependent Molecular Chaperone That Inhibits ?-Synuclein Aggregate Formation	0	2	132	213	67	0	0	0	0	0	0	0	0	7956	1594	64	9614	1424	838	2262	40	0	40	0	0	0	0	Research Article
10.1371/journal.pbio.0020363	2004-10-05	Human MicroRNA Targets	0	26	637	1090	551	0	0	0	0	0	1	0	0	65585	14654	292	80531	6565	6055	12620	283	0	283	0	0	0	4	Research Article
10.1371/journal.pbio.0020364	2004-10-26	Perception, Action, and Roelofs Effect: A Mere Illusion of Dissociation	0	1	14	37	9	0	0	0	0	0	0	0	0	6221	709	83	7013	748	192	940	25	0	25	0	0	0	0	Research Article
10.1371/journal.pbio.0020365	2004-10-26	Representation of Attended Versus Remembered Locations in Prefrontal Cortex	0	1	53	87	36	0	0	0	0	0	0	1	0	14337	1919	82	16338	606	340	946	58	0	58	0	0	0	2	Research Article
10.1371/journal.pbio.0020366	2004-10-26	Unanticipated Antigens: Translation Initiation at CUG with Leucine	0	1	26	43	17	0	0	0	0	0	0	0	0	5015	772	57	5844	674	244	918	25	0	25	0	0	0	3	Research Article
10.1371/journal.pbio.0020367	2004-10-26	Tuberculous Granuloma Formation Is Enhanced by a <italic>Mycobacterium</italic> Virulence Determinant	0	0	59	92	58	0	0	0	0	0	0	0	0	8930	1640	67	10637	1271	636	1907	36	0	36	0	0	0	0	Research Article
10.1371/journal.pbio.0020368	2004-10-26	The Risk of a Mosquito-Borne Infectionin a Heterogeneous Environment	0	0	43	78	36	0	0	0	0	0	0	0	0	7407	1601	59	9067	968	452	1420	53	0	53	0	0	0	0	Research Article
10.1371/journal.pbio.0020369	2004-10-26	Motifs in Brain Networks	0	26	113	147	57	0	0	0	0	0	0	0	0	12098	3325	90	15513	1428	541	1969	162	0	162	0	0	0	0	Research Article
10.1371/journal.pbio.0020370	2004-09-21	We Move in Mysterious Ways	0	1	0	0	0	0	0	0	0	0	0	0	0	1995	71	46	2112	60	17	77	2	0	2	0	0	0	0	Synopsis
10.1371/journal.pbio.0020372	2004-12-14	Regional Societies: Fostering Competitive Research Through Virtual Infrastructures	0	0	0	2	2	0	0	0	0	0	0	0	0	1343	116	46	1505	86	30	116	1	0	1	0	0	0	0	Community Page
10.1371/journal.pbio.0020373	2004-10-05	Shut Down, Don't Stress Out	0	0	0	0	0	0	0	0	0	0	0	0	0	1565	109	40	1714	139	21	160	0	0	0	0	0	0	0	Synopsis
10.1371/journal.pbio.0020374	2004-10-05	A New Way to Look at Oxidative Stress	0	0	0	0	0	0	0	0	0	0	0	0	0	2865	317	47	3229	146	57	203	17	0	17	0	0	0	0	Synopsis
10.1371/journal.pbio.0020375	2004-09-28	Developmental Milieu Influences a Gene's Role in Tumor Formation	0	0	0	0	0	0	0	0	0	0	0	0	0	1195	60	41	1296	97	14	111	1	0	1	0	0	0	0	Synopsis
10.1371/journal.pbio.0020376	2004-09-28	A Relay-Signal Model of Nematode Vulval Development	0	0	0	0	0	0	0	0	0	0	0	0	0	1134	53	49	1236	96	15	111	0	0	0	0	0	0	0	Synopsis
10.1371/journal.pbio.0020377	2004-11-02	BMAL1 and CLOCK, Two Essential Components of the Circadian Clock, Are Involved in Glucose Homeostasis	0	0	149	294	118	0	0	0	0	0	0	3	0	14250	2847	108	17205	2022	1083	3105	87	0	87	0	0	0	0	Research Article
10.1371/journal.pbio.0020378	2004-10-05	Did We or Didn't We? Louse Genetic Analysis Says Yes	0	0	1	0	0	0	0	0	0	0	0	0	0	4434	315	49	4798	199	46	245	3	0	3	0	0	0	0	Synopsis
10.1371/journal.pbio.0020379	2004-10-05	Parallel Chemical Genetic and Genome-Wide RNAi Screens Identify Cytokinesis Inhibitors and Targets	0	1	96	182	73	0	0	0	0	0	0	0	0	12656	2227	98	14981	1640	1241	2881	63	0	63	0	0	0	1	Research Article
10.1371/journal.pbio.0020380	2004-11-02	Components of Coated Vesicles and Nuclear Pore Complexes Share a Common Molecular Architecture	0	1	99	158	79	0	0	0	0	0	0	0	0	9764	1519	72	11355	1235	583	1818	61	0	61	0	0	0	4	Research Article
10.1371/journal.pbio.0020381	2004-09-28	For Gene Activation, Location Matters	0	0	0	0	0	0	0	0	0	0	0	0	0	1281	55	43	1379	188	16	204	0	0	0	0	0	0	0	Synopsis
10.1371/journal.pbio.0020382	2004-10-12	Correction: Nicotine's Defensive Function in Nature	0	0	0	5	0	0	0	0	0	0	0	0	0	1414	142	48	1604	90	14	104	1	0	1	0	0	0	0	Correction
10.1371/journal.pbio.0020383	2004-10-26	Measuring Global Trends in the Status of Biodiversity: Red List Indices for Birds	0	4	60	99	19	0	0	0	0	1	0	1	0	21236	3118	153	24507	709	170	879	227	0	227	0	0	0	0	Research Article
10.1371/journal.pbio.0020384	2004-11-09	Convergent Evolution of Chromosomal Sex-Determining Regions in the Animal and Fungal Kingdoms	0	3	45	98	58	0	0	0	0	0	0	0	0	9153	996	64	10213	1872	310	2182	42	0	42	0	0	0	1	Research Article
10.1371/journal.pbio.0020385	2004-10-05	A New Cell Model for Parkinson's Disease	0	2	0	0	0	0	0	0	0	0	0	0	0	5510	549	54	6113	424	141	565	0	0	0	0	0	0	0	Synopsis
10.1371/journal.pbio.0020386	2004-10-05	Chemical and Genetic Screens Hit the Target in Cytokinesis	0	0	0	0	0	0	0	0	0	0	0	0	0	1616	92	36	1744	145	22	167	0	0	0	0	0	0	0	Synopsis
10.1371/journal.pbio.0020387	2004-10-05	High Affinity: Making Up for Being Male	0	0	2	0	0	0	0	0	0	0	0	0	0	1138	32	39	1209	72	12	84	0	0	0	0	0	0	0	Synopsis
10.1371/journal.pbio.0020388	2004-10-19	Reconstructing Neural Circuits in 3D, Nanometer by Nanometer	0	0	0	0	0	0	0	0	0	0	0	0	0	3233	257	48	3538	147	30	177	6	0	6	0	0	0	0	Synopsis
10.1371/journal.pbio.0020389	2004-10-05	Endangered Frogs Coexist with Fungus Once Thought Fatal	0	0	0	0	0	0	0	0	0	0	0	1	0	2833	281	50	3164	362	34	396	0	0	0	0	0	0	0	Synopsis
10.1371/journal.pbio.0020390	2004-10-26	Predicting Risk of Mosquito-Borne Disease in Variable Environments	0	0	0	0	0	0	0	0	0	0	0	0	0	1886	322	52	2260	226	48	274	1	0	1	0	0	0	0	Synopsis
10.1371/journal.pbio.0020391	2004-11-09	Widespread A-to-I RNA Editing of Alu-Containing mRNAs in the Human Transcriptome	0	3	126	230	127	0	0	0	0	0	0	0	0	6729	1476	66	8271	1506	757	2263	66	0	66	0	0	0	0	Research Article
10.1371/journal.pbio.0020392	2004-10-19	Slime Mold Myosin Thick Filament Assembly Dissected	0	1	0	0	0	0	0	0	0	0	0	0	0	1088	70	38	1196	100	7	107	1	0	1	0	0	0	0	Synopsis
10.1371/journal.pbio.0020393	2004-11-09	Use of a Dense Single Nucleotide Polymorphism Map for In Silico Mapping in the Mouse	0	2	81	157	80	0	0	0	0	0	0	0	0	7513	1440	71	9024	925	640	1565	49	0	49	0	0	0	0	Research Article
10.1371/journal.pbio.0020394	2004-11-16	Palmistry	0	0	0	0	0	0	0	0	0	0	0	0	0	3311	189	58	3558	1131	82	1213	0	0	0	0	0	0	0	Book Review/Science in the Media
10.1371/journal.pbio.0020395	2004-10-19	BMP Signaling Maintains Healthy Joint Cartilage	0	0	0	0	0	0	0	0	0	0	0	0	0	1616	140	47	1803	140	25	165	0	0	0	0	0	0	0	Synopsis
10.1371/journal.pbio.0020396	2004-10-05	MicroRNA Is a Major Regulator	0	0	0	0	0	0	0	0	0	0	0	0	0	3575	467	47	4089	234	161	395	1	0	1	0	0	0	0	Synopsis
10.1371/journal.pbio.0020397	2004-10-26	Where to Start? Alternate Protein Translation Mechanism Creates Unanticipated Antigens	0	0	0	0	0	0	0	0	0	0	0	0	0	2148	152	43	2343	252	35	287	0	0	0	0	0	0	0	Synopsis
10.1371/journal.pbio.0020398	2004-11-09	Conservation and Evolution of <italic>Cis</italic>-Regulatory Systems in Ascomycete Fungi	0	16	56	107	66	0	0	0	1	0	0	0	0	11706	1929	61	13696	1150	1375	2525	66	0	66	0	0	0	1	Research Article
10.1371/journal.pbio.0020399	2004-11-23	Adaptive Amplification and Point Mutation Are Independent Mechanisms: Evidence for Various Stress-Inducible Mutation Mechanisms	0	5	25	52	30	0	0	0	0	0	0	1	0	6905	1302	67	8274	921	452	1373	46	0	46	0	0	0	0	Research Article
10.1371/journal.pbio.0020400	2004-11-16	Exploiting Thiol Modifications	0	1	21	36	6	0	0	0	0	0	0	0	0	8698	1288	53	10039	1395	432	1827	24	0	24	0	0	0	0	Primer
10.1371/journal.pbio.0020401	2004-11-16	Molecules That Cause or Prevent Parkinson's Disease	0	0	3	4	0	0	0	0	0	0	0	0	0	7269	938	75	8282	805	373	1178	14	0	14	0	0	0	0	Primer
10.1371/journal.pbio.0020402	2004-11-23	State-Dependent Decisions Cause Apparent Violations of Rationality in Animal Choice	0	8	25	31	8	0	0	0	0	0	0	0	0	5511	836	57	6404	392	99	491	73	0	73	0	0	0	0	Research Article
10.1371/journal.pbio.0020403	2004-11-23	A Chemoattractant Role for NT-3 in Proprioceptive Axon Guidance	0	0	13	25	11	0	0	0	0	0	0	0	0	3540	552	50	4142	766	273	1039	18	0	18	0	0	0	0	Research Article
10.1371/journal.pbio.0020404	2004-11-16	Nicotine as Therapy	0	5	0	3	0	0	1	0	0	20	1	1	0	17786	841	93	18720	11698	461	12159	20	0	20	0	0	0	0	Feature
10.1371/journal.pbio.0020405	2004-11-23	DNA Methylation Profiling of the Human Major Histocompatibility Complex: A Pilot Study for the Human Epigenome Project	0	8	101	178	71	0	0	0	0	0	0	1	0	12543	2970	96	15609	2601	1660	4261	70	0	70	0	0	0	0	Research Article
10.1371/journal.pbio.0020406	2004-11-16	Hemispheric Asymmetries in BiodiversityâA Serious Matter for Ecology	0	0	26	38	9	0	0	0	0	0	7	0	0	5859	1142	51	7052	522	163	685	9	0	9	1	0	0	0	Essay
10.1371/journal.pbio.0020407	2004-10-26	Paying Attention to Memory	0	0	0	0	0	0	0	0	0	0	0	0	0	1616	140	42	1798	99	19	118	2	0	2	0	0	0	0	Synopsis
10.1371/journal.pbio.0020408	2004-11-23	<italic>Lmo</italic> Mutants Reveal a Novel Role for Circadian Pacemaker Neurons in Cocaine-Induced Behaviors	0	0	22	33	16	0	0	0	0	0	0	0	0	4361	599	63	5023	842	337	1179	26	0	26	0	0	0	1	Research Article
10.1371/journal.pbio.0020409	2004-10-19	Controlling the Timing of Gene Expression during Organ Development	0	1	0	0	0	0	0	0	0	0	0	0	0	1522	104	43	1669	119	17	136	1	0	1	0	0	0	0	Synopsis
10.1371/journal.pbio.0020410	2004-10-26	A Clear View of Mycobacterial Infection	0	0	0	0	0	0	0	0	0	0	0	0	0	1498	267	45	1810	66	31	97	0	0	0	0	0	0	0	Synopsis
10.1371/journal.pbio.0020411	2004-10-26	Only Connect: The Functional Architecture of Brain Connectivity	0	0	0	0	0	0	0	0	0	0	0	0	0	2110	208	47	2365	89	21	110	1	0	1	0	0	0	0	Synopsis
10.1371/journal.pbio.0020412	2004-11-30	In Silico Reconstitution of <italic>Listeria</italic> Propulsion Exhibits Nano-Saltation	0	4	40	52	34	0	0	0	0	0	0	0	0	5791	860	75	6726	515	265	780	23	0	23	0	0	0	1	Research Article
10.1371/journal.pbio.0020413	2004-10-26	Taking Stock of Biodiversity to Stem Its Rapid Decline	0	0	0	0	0	0	0	0	0	0	0	0	0	2122	207	39	2368	157	26	183	4	0	4	1	0	0	0	Synopsis
10.1371/journal.pbio.0020414	2004-10-26	One Brain, One Vision	0	0	0	0	0	0	0	0	0	0	0	0	0	1337	83	44	1464	65	13	78	0	0	0	0	0	0	0	Synopsis
10.1371/journal.pbio.0020415	2004-11-02	Sleeping, Waking, â¦ and Glucose Homeostasis	0	1	0	0	0	0	0	0	0	0	0	0	0	4085	254	67	4406	216	23	239	1	0	1	0	0	0	0	Synopsis
10.1371/journal.pbio.0020416	2004-11-23	The Genetics of Speciation by Reinforcement	0	4	27	44	12	0	0	0	0	0	0	0	0	8773	1322	61	10156	910	245	1155	141	0	141	0	0	0	2	Research Article
10.1371/journal.pbio.0020418	2004-11-30	Secreted Bacterial Effectors and Host-Produced Eiger/TNF Drive Death in a <italic>Salmonella</italic>-Infected Fruit Fly	0	0	37	73	40	0	0	0	0	0	0	0	0	5996	973	59	7028	640	189	829	33	0	33	0	0	0	3	Research Article
10.1371/journal.pbio.0020419	2004-12-14	Francis Crick's Legacy for Neuroscience: Between the ? and the ?	0	0	3	3	2	0	0	0	2	0	0	3	0	11203	755	68	12026	1796	188	1984	26	0	26	0	0	0	0	Obituary
10.1371/journal.pbio.0020420	2004-12-14	The What and Why of Research on Reinforcement	0	3	23	26	3	0	0	0	0	0	0	0	0	4902	799	54	5755	1365	185	1550	58	0	58	0	0	0	0	Primer
10.1371/journal.pbio.0020421	2004-11-30	Modern Humans Did Not Admix with Neanderthals during Their Range Expansion into Europe	0	6	78	91	35	0	0	0	0	6	0	8	0	25937	3948	110	29995	3693	999	4692	65	0	65	0	0	0	0	Research Article
10.1371/journal.pbio.0020422	2004-11-30	Patterns of Intron Gain and Loss in Fungi	0	4	38	69	32	0	0	0	0	0	0	0	0	6943	1086	63	8092	492	240	732	32	0	32	0	0	0	0	Research Article
10.1371/journal.pbio.0020423	2004-11-23	Distinct Genomic Integration of MLV and SIV Vectors in Primate Hematopoietic Stem and Progenitor Cells	0	1	87	159	80	0	0	0	0	0	0	0	0	5298	839	56	6193	1034	537	1571	24	0	24	0	0	0	0	Research Article
10.1371/journal.pbio.0020424	2004-12-07	Algorithmic Self-Assembly of DNA Sierpinski Triangles	0	9	145	218	32	0	0	0	0	0	1	10	0	33276	2855	128	36259	1761	586	2347	53	0	53	0	0	0	0	Research Article
10.1371/journal.pbio.0020425	2004-11-09	Computational Mapping of Complex Traits in the Mouse	0	0	0	0	0	0	0	0	0	0	0	0	0	1357	83	39	1479	41	7	48	0	0	0	0	0	0	0	Synopsis
10.1371/journal.pbio.0020426	2004-11-09	Repetitive Editing and RNA Splicing	0	0	0	0	0	0	0	0	0	0	0	0	0	1954	147	39	2140	220	34	254	0	0	0	0	0	0	0	Synopsis
10.1371/journal.pbio.0020427	2004-11-30	A Transcriptional Profile of Aging in the Human Kidney	0	1	56	90	51	0	0	0	0	0	0	0	0	10774	2153	81	13008	1584	838	2422	29	0	29	0	0	0	0	Research Article
10.1371/journal.pbio.0020428	2004-11-02	A Structural Analysis of Eukaryotic Membrane Evolution	0	0	0	0	0	0	0	0	0	0	0	0	0	3657	334	46	4037	1520	110	1630	0	0	0	0	0	0	0	Synopsis
10.1371/journal.pbio.0020429	2004-11-30	<italic>Drosophila</italic> Spastin Regulates Synaptic Microtubule Networks and Is Required for Normal Motor Function	0	0	50	90	43	0	0	0	0	0	0	0	0	6986	1401	62	8449	1268	566	1834	33	0	33	0	0	0	0	Research Article
10.1371/journal.pbio.0020430	2004-12-14	Brain versus Machine Control	0	0	0	0	0	0	0	0	0	0	0	0	0	4691	361	55	5107	523	74	597	3	0	3	0	0	0	0	Book Review/Science in the Media
10.1371/journal.pbio.0020431	2004-12-14	The Emergence of Complexity: Lessons from DNA	0	2	3	3	1	0	0	0	0	0	0	4	0	6222	751	63	7036	864	153	1017	40	0	40	0	0	0	0	Primer
10.1371/journal.pbio.0020432	2004-11-30	Replication of <italic>Norovirus</italic> in Cell Culture Reveals a Tropism for Dendritic Cells and Macrophages	0	0	109	234	116	0	0	0	0	0	0	0	0	11601	2348	81	14030	3585	1371	4956	40	0	40	0	0	0	0	Research Article
10.1371/journal.pbio.0020433	2004-11-23	All HEPped Up about Methylation	0	0	0	0	0	0	0	0	0	0	0	0	0	1164	64	39	1267	90	17	107	0	0	0	0	0	0	0	Synopsis
10.1371/journal.pbio.0020434	2004-11-23	Are Animals As Irrational As Humans?	0	0	0	0	0	0	0	0	0	0	0	0	0	3158	198	48	3404	167	39	206	1	0	1	0	0	0	0	Synopsis
10.1371/journal.pbio.0020435	2004-11-09	Fungus Holds Clues to the Evolution of Sex Chromosomes	0	0	0	0	0	0	0	0	0	0	0	0	0	2733	159	42	2934	414	51	465	0	0	0	0	0	0	0	Synopsis
10.1371/journal.pbio.0020436	2004-11-30	Computer Simulation of the Movement of <named-content xmlns:xlink="http://www.w3.org/1999/xlink" content-type="genus-species" xlink:type="simple">Listeria</named-content> Bacteria	0	0	1	0	0	0	0	0	0	0	0	0	0	2550	270	63	2883	233	33	266	2	0	2	0	0	0	0	Synopsis
10.1371/journal.pbio.0020437	2004-11-23	A Neuron Survival Protein May Give Directions, Too	0	0	0	0	0	0	0	0	0	0	0	0	0	1218	67	42	1327	390	16	406	0	0	0	0	0	0	0	Synopsis
10.1371/journal.pbio.0020438	2004-11-23	In Times of Stress, Mutate Early and Often	0	0	0	0	0	0	0	0	0	0	0	0	0	1892	132	40	2064	104	22	126	0	0	0	0	0	0	0	Synopsis
10.1371/journal.pbio.0020439	2004-12-14	Mathematics Is Biology's Next Microscope, Only Better; Biology Is Mathematics' Next Physics, Only Better	0	66	29	64	21	0	1	0	3	242	11	2	0	72438	7268	636	80342	1353	453	1806	0	0	0	1	0	0	0	Essay
10.1371/journal.pbio.0020440	2004-12-14	Ecology's Big, Hot Idea	0	8	12	17	0	0	0	0	2	0	0	0	0	13809	1716	73	15598	5694	422	6116	48	0	48	0	0	0	0	Feature
10.1371/journal.pbio.0020441	2004-11-09	Genes, Genomes, and the Road to Diversity: How Regulatory Networks Evolve	0	0	0	0	0	0	0	0	0	0	0	0	0	2484	245	39	2768	147	33	180	0	0	0	0	0	0	0	Synopsis
10.1371/journal.pbio.0020442	2004-12-07	Phylogeography and Genetic Ancestry of Tigers <italic>(Panthera tigris)</italic>	0	0	43	73	14	0	0	0	0	16	0	17	0	34090	4358	128	38576	3565	1008	4573	17	0	17	1	0	0	0	Research Article
10.1371/journal.pbio.0020443	2004-11-23	Retroviral Gene Vectors Show Clear Target Preferences	0	0	0	0	0	0	0	0	0	0	0	0	0	1732	139	43	1914	275	32	307	0	0	0	0	0	0	0	Synopsis
10.1371/journal.pbio.0020444	2004-11-23	This Is Your Fly's Brain on Drugs	0	0	0	0	0	0	0	0	0	0	0	0	0	1708	110	44	1862	96	19	115	0	0	0	0	0	0	0	Synopsis
10.1371/journal.pbio.0020445	2004-11-30	Norovirus Cultured for the First Time	0	0	0	0	0	0	0	0	0	0	0	0	0	3175	323	41	3539	1310	146	1456	0	0	0	0	0	0	0	Synopsis
10.1371/journal.pbio.0020446	2004-11-30	When Immune Defenses Turn Traitor	0	0	0	0	0	0	0	0	0	0	0	0	0	1694	97	44	1835	70	23	93	0	0	0	0	0	0	0	Synopsis
10.1371/journal.pbio.0020447	2004-11-30	The History of the IntronâBalancing Gains and Losses	0	0	0	0	0	0	0	0	0	0	0	0	0	1671	150	39	1860	1357	91	1448	0	0	0	0	0	0	0	Synopsis
10.1371/journal.pbio.0020448	2004-12-07	Using Biology to Create Complex Patterns	0	0	0	0	0	0	0	0	0	0	0	0	0	3626	176	42	3844	177	25	202	32	0	32	0	0	0	0	Synopsis
10.1371/journal.pbio.0020449	2004-11-30	Cro-Magnons Conquered Europe, but Left Neanderthals Alone	0	0	0	0	0	0	0	0	0	0	0	1	0	20822	828	113	21763	1350	78	1428	5	0	5	0	0	0	0	Synopsis
10.1371/journal.pbio.0020450	2004-11-30	A Fly Enzyme for Motor Control	0	0	0	0	0	0	0	0	0	0	0	0	0	2519	57	41	2617	84	15	99	0	0	0	0	0	0	0	Synopsis
10.1371/journal.pbio.0020451	2004-11-30	A Global View of Gene Expression in the Aging Kidney	0	0	0	0	0	0	0	0	0	0	0	0	0	1639	151	47	1837	575	40	615	0	0	0	0	0	0	0	Synopsis
10.1371/journal.pbio.0020453	2004-12-07	An Evolutionary View of Tiger Conservation	0	0	0	0	0	0	0	0	0	0	0	0	0	5108	583	54	5745	477	78	555	0	0	0	0	0	0	0	Synopsis
10.1371/journal.pbio.0020454	2004-11-23	Getting a Whiff of Speciation by Reinforcement	0	0	0	0	0	0	0	0	0	0	0	0	0	1705	122	42	1869	77	23	100	2	0	2	0	0	0	0	Synopsis
10.1371/journal.pbio.0030001	2005-01-18	Biology by NumbersâIntroducing Quantitation into Life Science Education	0	0	24	3	0	0	0	0	0	0	0	0	0	4236	405	47	4688	247	54	301	13	0	13	0	0	0	0	Community Page
10.1371/journal.pbio.0030002	2004-12-28	Transcription-Based Prediction of Response to IFN? Using Supervised Computational Methods	0	2	57	97	14	0	0	0	0	0	0	0	0	6227	953	65	7245	806	457	1263	11	0	11	1	0	0	0	Research Article
10.1371/journal.pbio.0030003	2004-12-07	Aerial Surveys Give New Estimates for Orangutans in Sabah, Malaysia	0	5	15	29	8	0	0	0	0	0	0	0	0	8581	1010	82	9673	1581	129	1710	79	0	79	0	0	0	0	Research Article
10.1371/journal.pbio.0030004	2004-12-21	A Gradual Process of Recombination Restriction in the Evolutionary History of the Sex Chromosomes in Dioecious Plants	0	0	57	89	43	0	0	0	0	0	0	0	0	6272	1137	66	7475	579	266	845	54	0	54	0	0	0	0	Research Article
10.1371/journal.pbio.0030005	2004-12-28	The Structure of a Rigorously Conserved RNA Element within the SARS Virus Genome	0	0	16	33	14	0	0	0	0	0	0	5	0	8314	1003	70	9387	841	270	1111	19	0	19	0	0	0	0	Research Article
10.1371/journal.pbio.0030006	2004-12-28	<italic>fog-2</italic> and the Evolution of Self-Fertile Hermaphroditism in <italic>Caenorhabditis</italic>	0	4	23	50	32	0	0	0	0	0	0	1	0	5676	795	71	6542	720	237	957	21	0	21	0	0	0	0	Research Article
10.1371/journal.pbio.0030007	2004-11-11	Highly Conserved Non-Coding Sequences Are Associated with Vertebrate Development	0	24	233	397	238	0	0	0	2	0	0	4	0	31599	5433	132	37164	2218	1438	3656	10	0	10	0	0	0	3	Research Article
10.1371/journal.pbio.0030008	2005-01-04	Disentangling Sub-Millisecond Processes within an Auditory Transduction Chain	0	1	9	17	4	0	0	0	0	0	0	0	0	4091	508	61	4660	362	71	433	27	0	27	0	0	0	0	Research Article
10.1371/journal.pbio.0030009	2005-01-04	Ancient DNA Provides New Insights into the Evolutionary History of New Zealand's Extinct Giant Eagle	0	0	20	34	5	0	0	0	0	0	1	15	0	19225	1797	102	21124	1188	258	1446	66	0	66	0	0	0	0	Research Article
10.1371/journal.pbio.0030010	2005-01-04	A Model of the Statistical Power of Comparative Genome Sequence Analysis	0	3	33	72	45	0	0	0	0	0	0	0	0	9480	1428	69	10977	639	307	946	66	0	66	0	0	0	3	Research Article
10.1371/journal.pbio.0030011	2004-12-28	A Signaling Pathway Involving TGF-?2 and Snail in Hair Follicle Morphogenesis	0	0	33	50	25	0	0	0	0	0	0	0	0	9092	1747	70	10909	1495	764	2259	17	0	17	0	0	0	0	Research Article
10.1371/journal.pbio.0030012	2005-01-18	Accessing the Microscopic World	0	0	0	0	0	0	0	0	0	0	0	1	0	2977	162	50	3189	928	90	1018	2	0	2	0	0	0	0	Community Page
10.1371/journal.pbio.0030013	2005-01-04	Sorghum Genome Sequencing by Methylation Filtration	0	1	45	91	32	0	0	0	0	0	0	3	0	10386	1689	74	12149	849	415	1264	47	0	47	0	0	0	2	Research Article
10.1371/journal.pbio.0030014	2005-01-04	Relaxed Molecular Clock Provides Evidence for Long-Distance Dispersal of <italic>Nothofagus</italic> (Southern Beech)	0	0	47	98	12	0	0	0	0	0	0	3	0	8037	1710	63	9810	956	210	1166	10	0	10	0	0	0	0	Research Article
10.1371/journal.pbio.0030015	2005-01-04	Major Structural Differences and Novel Potential Virulence Mechanisms from the Genomes of Multiple <italic>Campylobacter</italic> Species	0	1	123	238	125	0	0	0	0	0	0	5	0	12080	2520	100	14700	2567	1584	4151	58	0	58	0	0	0	0	Research Article
10.1371/journal.pbio.0030016	2005-01-04	Flux Analysis Uncovers Key Role of Functional Redundancy in Formaldehyde Metabolism	0	2	11	17	17	0	0	0	0	0	0	0	0	4042	634	48	4724	530	166	696	25	0	25	0	0	0	0	Research Article
10.1371/journal.pbio.0030017	2005-01-11	Neuronal Encoding of Texture in the Whisker Sensory Pathway	0	3	61	123	26	0	0	0	0	0	0	0	0	7041	1266	73	8380	555	257	812	79	0	79	0	0	0	1	Research Article
10.1371/journal.pbio.0030018	2004-12-28	Gene Signatures Predict Interferon Response for MS Patients	0	0	0	0	0	0	0	0	0	0	0	0	0	1628	116	40	1784	118	49	167	1	0	1	0	0	0	0	Synopsis
10.1371/journal.pbio.0030019	2004-12-02	Unexpressed but IndispensableâThe DNA Sequences That Control Development	0	0	1	0	0	0	0	0	0	0	0	1	0	2445	155	45	2645	89	36	125	0	0	0	0	0	0	0	Synopsis
10.1371/journal.pbio.0030020	2005-01-04	Ancient DNA Tells Story of Giant Eagle Evolution	0	0	2	0	0	0	0	0	0	6	0	0	0	21617	545	76	22238	889	38	927	15	0	15	1	0	0	0	Synopsis
10.1371/journal.pbio.0030021	2005-01-18	Sex Determination across Evolution: Connecting the Dots	0	1	17	23	8	0	0	0	0	0	0	1	0	8550	1361	61	9972	524	216	740	78	0	78	0	0	0	0	Primer
10.1371/journal.pbio.0030022	2004-12-07	Tracking Orangutans from the Sky	0	0	0	0	0	0	0	0	0	0	0	2	0	3900	201	55	4156	276	30	306	0	0	0	0	0	0	0	Synopsis
10.1371/journal.pbio.0030023	2005-01-18	Turning to Science	0	0	0	0	0	0	0	0	0	0	0	0	0	3071	143	46	3260	123	42	165	1	0	1	0	0	0	0	Book Review/Science in the Media
10.1371/journal.pbio.0030024	2005-01-18	A Golden Age of Brain Exploration	0	0	3	7	4	0	0	0	0	0	0	1	0	7061	528	61	7650	390	67	457	14	0	14	0	0	0	0	Feature
10.1371/journal.pbio.0030025	2005-01-04	Genome Sequencing: Using Models to Predict Who's Next	0	0	0	0	0	0	0	0	0	0	0	0	0	2442	116	42	2600	79	24	103	0	0	0	0	0	0	0	Synopsis
10.1371/journal.pbio.0030026	2005-01-04	Computation Provides a Virtual Recording of Auditory Signaling	0	0	0	0	0	0	0	0	0	0	0	0	0	2017	348	49	2414	51	13	64	0	0	0	0	0	0	0	Synopsis
10.1371/journal.pbio.0030027	2005-01-25	A Functional Neuroimaging Study of Sound Localization: Visual Cortex Activity Predicts Performance in Early-Blind Individuals	0	2	70	46	24	0	0	0	0	0	0	0	0	8973	1104	63	10140	1088	359	1447	51	0	51	0	0	0	0	Research Article
10.1371/journal.pbio.0030028	2004-12-21	Evolution of Sex Chromosomes: The Case of the White Campion	0	0	0	0	0	0	0	0	0	0	0	4	0	7423	640	87	8150	194	120	314	1	0	1	0	0	0	0	Synopsis
10.1371/journal.pbio.0030029	2004-12-28	Structure of a Conserved RNA Element in the SARS Virus Genome Determined	0	0	0	0	0	0	0	0	0	0	0	0	0	2025	91	47	2163	995	28	1023	0	0	0	0	0	0	0	Synopsis
10.1371/journal.pbio.0030030	2004-12-28	The Evolution of Self-Fertile Hermaphroditism: The Fog Is Clearing	0	0	2	0	0	0	0	0	0	0	0	3	0	6978	230	59	7267	180	30	210	0	0	0	0	0	0	0	Synopsis
10.1371/journal.pbio.0030031	2004-12-28	Cobalamin-Independent Methionine Synthase (MetE): A Face-to-Face Double Barrel That Evolved by Gene Duplication	0	2	14	19	14	0	0	0	0	0	0	1	0	4372	754	52	5178	611	234	845	11	0	11	0	0	0	0	Research Article
10.1371/journal.pbio.0030032	2005-01-18	Help Wanted: Science Manager	0	0	0	0	0	0	0	0	0	0	0	0	0	3778	721	43	4542	655	38	693	3	0	3	0	0	0	0	Feature
10.1371/journal.pbio.0030033	2005-01-25	The Indirect Benefits of Mating with Attractive Males Outweigh the Direct Costs	0	4	60	42	15	0	0	0	0	0	0	0	0	9732	1233	63	11028	802	161	963	85	0	85	0	0	0	1	Research Article
10.1371/journal.pbio.0030034	2005-02-01	Light-Dependent Development of Circadian Gene Expression in Transgenic Zebrafish	0	1	11	23	12	0	0	0	1	0	0	0	0	6380	908	54	7342	778	354	1132	48	0	48	0	0	0	1	Research Article
10.1371/journal.pbio.0030035	2004-12-28	Hirsute or Hairless? Two Proteins May Spell the Difference	0	0	1	0	0	0	0	0	0	0	0	0	0	1847	94	53	1994	169	20	189	0	0	0	0	0	0	0	Synopsis
10.1371/journal.pbio.0030036	2005-01-11	Whisker Velocity Patterns Tell Rats What They're Feeling	0	0	0	0	0	0	0	0	0	0	0	0	0	1753	127	42	1922	84	16	100	1	0	1	0	0	0	0	Synopsis
10.1371/journal.pbio.0030037	2005-02-08	Parsing a Cognitive Task: A Characterization of the Mind's Bottleneck	0	3	40	48	17	0	0	0	0	0	0	0	0	6298	1085	63	7446	505	195	700	93	0	93	0	0	0	1	Research Article
10.1371/journal.pbio.0030038	2005-02-01	The Genomes of <italic>Oryza sativa</italic>: A History of Duplications	0	4	223	265	149	0	0	0	0	0	0	1	0	23085	4334	115	27534	2581	1832	4413	125	0	125	0	0	0	0	Research Article
10.1371/journal.pbio.0030039	2005-01-04	Separating Wheat from Chaff in Plant Genomes	0	0	0	0	0	0	0	0	0	0	0	0	0	1941	147	38	2126	91	18	109	0	0	0	0	0	0	0	Synopsis
10.1371/journal.pbio.0030040	2005-01-04	Multiple <named-content xmlns:xlink="http://www.w3.org/1999/xlink" content-type="genus-species" xlink:type="simple">Campylobacter</named-content> Genomes Sequenced	0	0	0	0	0	0	0	0	0	0	0	2	0	8991	441	58	9490	119	35	154	1	0	1	0	0	0	0	Synopsis
10.1371/journal.pbio.0030041	2005-02-08	SIRT1 Regulates HIV Transcription via Tat Deacetylation	0	2	92	143	41	0	0	0	0	0	0	0	0	9668	1896	63	11627	1376	710	2086	40	0	40	0	0	0	2	Research Article
10.1371/journal.pbio.0030042	2005-01-25	Evidence for Widespread Degradation of Gene Control Regions in Hominid Genomes	0	7	71	87	73	0	0	0	0	0	0	0	0	10556	1223	62	11841	364	120	484	51	0	51	1	0	0	3	Research Article
10.1371/journal.pbio.0030043	2005-01-04	Dispersal or Drift? More to Plant Biodiversity Than Meets the Eye	0	0	0	0	0	0	0	0	0	0	0	0	0	2919	345	42	3306	300	59	359	0	0	0	0	0	0	0	Synopsis
10.1371/journal.pbio.0030044	2005-02-08	HIV-1 Tat Stimulates Transcription Complex Assembly through Recruitment of TBP in the Absence of TAFs	0	0	22	36	35	0	0	0	0	0	0	0	0	5353	873	56	6282	539	236	775	22	0	22	0	0	0	0	Research Article
10.1371/journal.pbio.0030045	2005-02-01	Aging and Death in an Organism That Reproduces by Morphologically Symmetric Division	0	10	115	111	75	0	0	0	1	0	1	3	0	26595	3831	163	30589	2511	1218	3729	165	0	165	0	0	2	10	Research Article
10.1371/journal.pbio.0030046	2005-02-01	What Does an Airline Traveler Have in Common with a Glowing Fish?	0	1	0	0	0	0	0	0	0	0	0	0	0	1630	97	41	1768	126	28	154	1	0	1	0	0	0	0	Synopsis
10.1371/journal.pbio.0030047	2005-02-01	Rice Genome Approaches Completion	0	0	8	0	0	0	0	0	0	0	0	1	0	4775	385	58	5218	56	35	91	2	0	2	0	0	0	0	Synopsis
10.1371/journal.pbio.0030048	2005-01-25	Loss of Sight and Enhanced Hearing: A Neural Picture	0	0	0	0	0	0	0	0	0	0	0	0	0	3381	167	44	3592	1278	81	1359	1	0	1	0	0	0	0	Synopsis
10.1371/journal.pbio.0030050	2005-03-15	Molecular Insights into Human Brain Evolution	0	2	8	4	2	0	0	0	2	0	0	2	0	34039	2257	126	36422	42436	330	42766	120	0	120	0	0	0	0	Feature
10.1371/journal.pbio.0030051	2005-02-15	Timing the Brain: Mental Chronometry as a Tool in Neuroscience	0	3	17	21	5	0	0	0	0	0	0	1	0	12482	1545	79	14106	1529	409	1938	75	0	75	0	0	0	0	Primer
10.1371/journal.pbio.0030052	2005-02-08	Organized Unidirectional Waves of ATP Hydrolysis within a RecA Filament	0	0	10	20	18	0	0	0	0	0	0	0	0	4192	455	60	4707	326	125	451	11	0	11	0	0	0	0	Research Article
10.1371/journal.pbio.0030053	2005-02-08	Nuclear Hormone Receptor NHR-49 Controls Fat Consumption and Fatty Acid Composition in <named-content xmlns:xlink="http://www.w3.org/1999/xlink" content-type="genus-species" xlink:type="simple">C. elegans</named-content>	0	6	47	29	54	0	0	0	0	0	0	0	0	8285	1645	76	10006	1122	601	1723	45	0	45	0	0	0	1	Research Article
10.1371/journal.pbio.0030054	2004-12-28	Unique Double-Barreled Enzyme Makes Methionine the Hard Way	0	0	0	0	0	0	0	0	0	0	0	0	0	874	44	49	967	63	16	79	0	0	0	0	0	0	0	Synopsis
10.1371/journal.pbio.0030055	2005-01-04	How Bacteria Stopped Worrying and Learned to Loveâ¦Formaldehyde	0	0	0	0	0	0	0	0	0	0	0	0	0	1881	108	49	2038	177	26	203	1	0	1	0	0	0	0	Synopsis
10.1371/journal.pbio.0030056	2005-02-15	Ancient DNA Comes of Age	0	5	4	4	0	0	0	0	5	1	0	3	0	16175	1798	85	18058	1061	293	1354	78	0	78	0	0	0	0	Feature
10.1371/journal.pbio.0030057	2005-01-25	Why Bad Boys Always Get the Girl and Other Tales of Evolutionary Madness	0	0	3	0	0	0	0	0	0	0	2	0	0	9613	194	47	9854	519	18	537	25	0	25	0	0	0	0	Synopsis
10.1371/journal.pbio.0030058	2005-02-01	Aging and Death in <named-content xmlns:xlink="http://www.w3.org/1999/xlink" content-type="genus-species" xlink:type="simple">E. coli</named-content>	0	1	0	0	0	0	0	0	0	0	0	0	0	6310	640	69	7019	297	78	375	1	0	1	0	0	0	0	Synopsis
10.1371/journal.pbio.0030059	2005-02-15	Discovery-Based Science Education: Functional Genomic Dissection in <named-content xmlns:xlink="http://www.w3.org/1999/xlink" content-type="genus-species" xlink:type="simple">Drosophila</named-content> by Undergraduate Researchers	0	0	11	16	15	0	0	0	0	0	0	1	0	12534	880	69	13483	1268	239	1507	22	0	22	0	0	0	0	Community Page
10.1371/journal.pbio.0030060	2005-02-22	Perceptual and Neural Olfactory Similarity in Honeybees	0	3	42	54	28	0	0	0	0	0	3	0	0	6528	1249	59	7836	519	164	683	47	0	47	0	0	0	0	Research Article
10.1371/journal.pbio.0030061	2005-01-18	Correction: Regulation of Muscle Fiber Type and Running Endurance by PPAR?	0	0	0	0	0	0	0	0	0	0	0	0	0	1711	177	55	1943	112	16	128	0	0	0	0	0	0	0	Correction
10.1371/journal.pbio.0030062	2005-02-15	Progress on the Origin of Species	0	0	5	0	0	0	0	0	0	0	0	0	0	5258	896	54	6208	307	59	366	37	0	37	0	0	0	0	Book Review/Science in the Media
10.1371/journal.pbio.0030063	2005-02-22	Recombination Difference between Sexes: A Role for Haploid Selection	0	0	27	36	22	0	0	0	0	0	0	0	0	8350	1224	71	9645	846	147	993	11	0	11	0	0	0	0	Research Article
10.1371/journal.pbio.0030064	2005-02-22	Engineering Gene Networks to Emulate <italic>Drosophila</italic> Embryonic Pattern Formation	0	9	36	25	25	0	0	0	0	0	0	0	0	7792	1352	71	9215	503	170	673	74	0	74	0	0	0	0	Research Article
10.1371/journal.pbio.0030065	2005-02-15	Facts from TextâIs Text Mining Ready to Deliver?	0	34	25	23	18	0	0	0	0	0	0	0	0	14192	1489	97	15778	936	265	1201	74	0	74	0	0	0	0	Essay
10.1371/journal.pbio.0030066	2005-01-11	The <italic>you</italic> Gene Encodes an EGF-CUB Protein Essential for Hedgehog Signaling in Zebrafish	0	1	24	20	15	0	0	0	0	0	0	0	0	5990	698	58	6746	633	209	842	17	0	17	0	0	0	1	Research Article
10.1371/journal.pbio.0030067	2005-03-01	Cell-by-Cell Dissection of Gene Expression and Chromosomal Interactions Reveals Consequences of Nuclear Reorganization	0	1	15	15	14	0	0	0	0	0	0	0	0	5285	785	66	6136	545	133	678	26	0	26	0	0	0	4	Research Article
10.1371/journal.pbio.0030068	2005-03-01	Highly Nonrandom Features of Synaptic Connectivity in Local Cortical Circuits	0	13	134	180	138	0	0	0	0	0	1	1	0	14333	3855	107	18295	886	419	1305	181	0	181	0	0	0	2	Research Article
10.1371/journal.pbio.0030069	2005-03-01	Dissociation of Cohesin from Chromosome Arms and Loss of Arm Cohesion during Early Mitosis Depends on Phosphorylation of SA2	0	0	103	132	86	0	0	0	0	0	0	1	0	6691	1639	70	8400	978	544	1522	39	0	39	0	0	0	0	Research Article
10.1371/journal.pbio.0030070	2005-02-08	DNA Recombination and RepairâA New Twist to RecA Function	0	0	0	0	0	0	0	0	0	0	0	0	0	1825	170	51	2046	81	29	110	0	0	0	0	0	0	0	Synopsis
10.1371/journal.pbio.0030071	2005-02-22	Recent Origin and Cultural Reversion of a HunterâGatherer Group	0	3	12	10	8	0	0	0	0	2	1	3	0	12525	1156	80	13761	618	143	761	36	0	36	0	0	0	0	Research Article
10.1371/journal.pbio.0030072	2005-02-08	An HIV Protein Plays a Surprising Role in Gene Activation	0	0	2	0	0	0	0	0	0	0	0	0	0	1753	127	40	1920	86	22	108	0	0	0	0	0	0	0	Synopsis
10.1371/journal.pbio.0030073	2005-01-25	Hominids Lose Control	0	0	0	0	0	0	0	0	0	0	0	0	0	6036	104	40	6180	95	27	122	2	0	2	0	0	0	0	Synopsis
10.1371/journal.pbio.0030074	2005-02-08	Novel Enzyme Shows Potential as an Anti-HIV Target	0	0	0	0	0	0	0	0	0	0	0	0	0	3529	200	45	3774	197	30	227	0	0	0	0	0	0	0	Synopsis
10.1371/journal.pbio.0030075	2005-01-11	Fish Need You	0	0	0	0	0	0	0	0	0	0	0	0	0	1522	74	43	1639	56	33	89	0	0	0	0	0	0	0	Synopsis
10.1371/journal.pbio.0030076	2005-02-15	A New Paradigm in Eukaryotic Biology: HIV Tat and the Control of Transcriptional Elongation	0	0	31	36	31	0	0	0	0	0	0	0	0	5527	1159	54	6740	453	242	695	25	0	25	0	0	0	0	Primer
10.1371/journal.pbio.0030077	2005-02-22	Modeling the Mutualistic Interactions between Tubeworms and Microbial Consortia	0	1	27	19	2	0	0	0	0	0	0	5	0	7702	769	68	8539	776	119	895	43	0	43	0	0	0	0	Research Article
10.1371/journal.pbio.0030078	2005-02-22	Location Coding by Opponent Neural Populations in the Auditory Cortex	0	1	49	81	26	0	0	0	0	0	0	0	0	3532	870	70	4472	418	119	537	41	0	41	0	0	0	0	Research Article
10.1371/journal.pbio.0030079	2005-02-22	Grasping the Intentions of Others with One's Own Mirror Neuron System	0	13	348	317	84	0	1	0	0	15	4	1	0	50370	11327	268	61965	3552	2233	5785	267	0	267	0	0	0	0	Research Article
10.1371/journal.pbio.0030080	2005-02-15	Correction: Components of Coated Vesicles and Nuclear Pore Complexes Share a Common Molecular Architecture	0	0	0	0	0	0	0	0	0	0	0	0	0	1141	104	50	1295	45	10	55	0	0	0	0	0	0	0	Correction
10.1371/journal.pbio.0030082	2005-03-08	Basal Immunoglobulin Signaling Actively Maintains Developmental Stage in Immature B Cells	0	0	40	65	24	0	0	0	0	0	0	0	0	4803	903	65	5771	534	212	746	26	0	26	0	0	0	1	Research Article
10.1371/journal.pbio.0030083	2005-02-08	Opposing Fat Metabolism Pathways Triggered by a Single Gene	0	0	0	0	0	0	0	0	0	0	0	0	0	2085	154	52	2291	81	28	109	3	0	3	0	0	0	0	Synopsis
10.1371/journal.pbio.0030084	2005-02-08	The Bottleneck of Central Processing: Clues from Reaction Times	0	0	0	0	0	0	0	0	0	0	0	0	0	2334	148	45	2527	167	19	186	0	0	0	0	0	0	0	Synopsis
10.1371/journal.pbio.0030085	2005-02-15	Principles of MicroRNAâTarget Recognition	0	28	491	564	390	0	0	0	0	0	0	1	0	34415	11228	188	45831	8288	3313	11601	184	0	184	0	0	0	0	Research Article
10.1371/journal.pbio.0030086	2005-03-01	Shugoshin Prevents Dissociation of Cohesin from Centromeres During Mitosis in Vertebrate Cells	0	0	104	124	78	0	0	0	0	0	0	6	0	12698	2105	78	14881	1029	530	1559	37	0	37	0	0	0	0	Research Article
10.1371/journal.pbio.0030087	2005-03-15	Adult Murine Skeletal Muscle Contains Cells That Can Differentiate into Beating Cardiomyocytes In Vitro	0	0	41	37	12	0	0	0	0	0	0	0	0	9172	1362	73	10607	1885	1245	3130	17	0	17	0	0	0	0	Research Article
10.1371/journal.pbio.0030088	2005-03-01	Predictive Spatial Dynamics and Strategic Planning for Raccoon Rabies Emergence in Ohio	0	0	25	24	17	0	0	0	0	0	0	0	0	4848	842	82	5772	672	143	815	64	0	64	0	0	0	0	Research Article
10.1371/journal.pbio.0030089	2005-03-01	Recombination Every Day: Abundant Recombination in a Virus during a Single Multi-Cellular Host Infection	0	0	28	16	11	0	0	0	0	0	0	0	0	4444	841	63	5348	364	94	458	23	0	23	0	0	0	0	Research Article
10.1371/journal.pbio.0030090	2005-02-15	Correction: Cro-Magnons Conquered Europe, but Left Neanderthals Alone	0	0	0	0	0	0	0	0	0	0	0	0	0	4277	214	51	4542	59	21	80	0	0	0	0	0	0	0	Correction
10.1371/journal.pbio.0030091	2005-03-15	The Immune Epitope Database and Analysis Resource: From Vision to Blueprint	0	4	93	83	118	0	0	0	0	0	0	0	0	6250	1066	68	7384	674	329	1003	12	0	12	0	0	0	0	Community Page
10.1371/journal.pbio.0030092	2005-03-15	Gray Wolves as Climate Change Buffers in Yellowstone	0	3	28	31	7	0	0	0	0	0	0	2	0	21324	2209	95	23628	1586	182	1768	118	0	118	0	0	0	1	Research Article
10.1371/journal.pbio.0030093	2005-03-15	Functional Evolution of a <italic>cis-</italic>Regulatory Module	0	15	54	83	68	0	0	0	0	0	0	0	0	8623	1907	66	10596	743	328	1071	62	0	62	0	0	0	1	Research Article
10.1371/journal.pbio.0030094	2005-03-15	Chromosome Cohesion: A Cycle of Holding Together and Falling Apart	0	0	3	4	2	0	0	0	1	0	0	0	0	4320	572	58	4950	1194	114	1308	15	0	15	0	0	0	0	Primer
10.1371/journal.pbio.0030095	2005-03-15	Light Controls Growth and Development via a Conserved Pathway in the Fungal Kingdom	0	0	64	51	41	0	0	0	1	0	0	0	0	6286	1110	56	7452	1416	450	1866	36	0	36	0	0	0	0	Research Article
10.1371/journal.pbio.0030096	2005-03-15	Two Distinct E3 Ubiquitin Ligases Have Complementary Functions in the Regulation of Delta and Serrate Signaling in <italic>Drosophila</italic>	0	0	46	61	34	0	0	0	0	0	0	0	0	5082	1031	60	6173	524	191	715	21	0	21	0	0	0	1	Research Article
10.1371/journal.pbio.0030097	2005-03-15	Funding the Way to Open Access	0	7	4	8	5	0	0	0	1	0	0	0	0	11326	420	104	11850	164	41	205	15	0	15	0	0	0	0	Essay
10.1371/journal.pbio.0030098	2005-03-01	Separating Sisters: Shugoshin Protects SA2 at Centromeres but Not at Chromosome Arms	0	0	0	0	0	0	0	0	0	0	0	0	0	1304	129	53	1486	295	32	327	0	0	0	0	0	0	0	Synopsis
10.1371/journal.pbio.0030099	2005-02-22	Selection on Sex Cells Favors a Recombination Gender Gap	0	0	0	0	0	0	0	0	0	0	0	0	0	3468	92	42	3602	219	13	232	3	0	3	0	0	0	0	Synopsis
10.1371/journal.pbio.0030100	2005-03-22	The <named-content xmlns:xlink="http://www.w3.org/1999/xlink" content-type="genus-species" xlink:type="simple">N. gonorrhoeae</named-content> Type IV Pilus Stimulates Mechanosensitive Pathways and Cytoprotection through a <italic>pilT</italic>-Dependent Mechanism	0	0	15	18	24	0	0	0	0	0	0	0	0	4547	585	58	5190	426	87	513	8	0	8	0	0	0	0	Research Article
10.1371/journal.pbio.0030101	2005-03-15	PGC-1? Deficiency Causes Multi-System Energy Metabolic Derangements: Muscle Dysfunction, Abnormal Weight Control and Hepatic Steatosis	0	4	203	157	158	0	0	0	0	0	0	0	0	10817	3266	87	14170	1790	1091	2881	25	0	25	0	0	0	0	Research Article
10.1371/journal.pbio.0030102	2005-03-15	MicrofaunaâMacrofauna Interaction in the Seafloor: Lessons from the Tubeworm	0	0	2	1	0	0	0	0	0	0	0	4	0	7306	675	61	8042	911	95	1006	30	0	30	0	0	0	0	Primer
10.1371/journal.pbio.0030103	2005-02-22	How the Brain Signals a Sound Source	0	0	2	0	0	0	0	0	0	0	0	0	0	1215	121	49	1385	716	20	736	1	0	1	0	0	0	0	Synopsis
10.1371/journal.pbio.0030104	2005-02-22	Engineering Gene Networks to Probe Embryonic Pattern Formation in Flies	0	0	1	0	0	0	0	0	0	0	0	0	0	1110	81	44	1235	44	16	60	1	0	1	0	0	0	0	Synopsis
10.1371/journal.pbio.0030105	2005-03-15	Expressing the Big Picture	0	0	0	0	0	0	0	0	0	0	0	0	0	2413	198	53	2664	145	52	197	2	0	2	0	0	0	0	Editorial
10.1371/journal.pbio.0030106	2005-03-01	Location, Location, Location: How Position Affects Gene Expression in the Nucleus	0	0	0	0	0	0	0	0	0	0	0	0	0	1622	140	46	1808	793	53	846	0	0	0	0	0	0	0	Synopsis
10.1371/journal.pbio.0030107	2005-03-29	The Stability of a Stochastic CaMKII Switch: Dependence on the Number of Enzyme Molecules and Protein Turnover	0	2	43	25	36	0	0	0	0	0	0	0	0	4164	921	55	5140	619	101	720	47	0	47	0	0	0	1	Research Article
10.1371/journal.pbio.0030108	2005-02-22	Tubeworm May Live Longer by Cycling Its Sulfur Downward	0	0	0	0	0	0	0	0	0	0	0	0	0	1772	120	43	1935	373	21	394	22	0	22	0	0	0	0	Synopsis
10.1371/journal.pbio.0030109	2005-02-22	Predicting the Future: Mirror Neurons Reflect the Intentions of Others	0	0	1	0	0	0	0	0	0	0	0	0	0	6008	1311	74	7393	485	137	622	3	0	3	0	0	0	0	Synopsis
10.1371/journal.pbio.0030110	2005-03-01	Lineage-Specific Expansions of Retroviral Insertions within the Genomes of African Great Apes but Not Humans and Orangutans	0	3	25	29	29	0	0	0	0	0	0	0	0	9165	1140	69	10374	1502	373	1875	46	0	46	0	0	0	0	Research Article
10.1371/journal.pbio.0030111	2005-03-01	The Few, the Strong: Rat Cortex Features Small Numbers of Powerful Connections	0	0	0	0	0	0	0	0	0	0	0	0	0	1193	90	44	1327	43	8	51	0	0	0	0	0	0	0	Synopsis
10.1371/journal.pbio.0030112	2005-03-08	Two-Way Traffic in B Cell Development: Implications for Immune Tolerance	0	0	0	0	0	0	0	0	0	0	0	0	0	1200	115	45	1360	49	10	59	0	0	0	0	0	0	0	Synopsis
10.1371/journal.pbio.0030113	2005-04-05	Intravascular Immune Surveillance by CXCR6<sup>+</sup> NKT Cells Patrolling Liver Sinusoids	0	0	131	45	71	0	0	0	0	0	0	0	0	8018	1942	72	10032	987	845	1832	35	0	35	0	0	0	0	Research Article
10.1371/journal.pbio.0030114	2005-02-15	Seeds of Destruction: Predicting How microRNAs Choose Their Target	0	0	0	0	0	0	0	0	0	0	0	0	0	1592	289	50	1931	164	49	213	0	0	0	0	0	0	0	Synopsis
10.1371/journal.pbio.0030115	2005-03-01	Forecasting the Path of a Raccoon Rabies Epidemic	0	0	0	0	0	0	0	0	0	0	0	0	0	1743	157	47	1947	361	13	374	1	0	1	0	0	0	0	Synopsis
10.1371/journal.pbio.0030116	2005-02-22	An Evolutionary Road Less Traveled: From Farming to Hunting and Gathering	0	0	7	0	0	0	0	0	0	0	0	0	0	2441	159	45	2645	472	25	497	2	0	2	0	0	0	0	Synopsis
10.1371/journal.pbio.0030117	2005-03-01	Recombination as a Way of Life: Viruses Do It Every Day	0	0	0	0	0	0	0	0	0	0	0	0	0	1575	222	45	1842	92	21	113	0	0	0	0	0	0	0	Synopsis
10.1371/journal.pbio.0030119	2005-03-15	Correction: <named-content xmlns:xlink="http://www.w3.org/1999/xlink" content-type="genus-species" xlink:type="simple">Dictyostelium</named-content> Myosin Bipolar Thick Filament Formation: Importance of Charge and Specific Domains of the Myosin Rod	0	0	0	0	0	0	0	0	0	0	0	0	0	779	71	59	909	31	10	41	9	0	9	0	0	0	0	Correction
10.1371/journal.pbio.0030120	2005-03-22	Gamma-Herpesvirus Latency Requires T Cell Evasion during Episome Maintenance	0	2	21	18	23	0	0	0	0	0	0	0	0	4364	687	57	5108	412	125	537	9	0	9	0	0	0	0	Research Article
10.1371/journal.pbio.0030121	2005-03-29	The <italic>Wolbachia</italic> Genome of <italic>Brugia malayi:</italic> Endosymbiont Evolution within a Human Pathogenic Nematode	0	6	136	151	108	0	0	0	0	0	0	3	0	13629	2628	82	16339	1983	609	2592	80	0	80	0	0	0	2	Research Article
10.1371/journal.pbio.0030122	2005-02-22	Cracking the Olfactory Code	0	0	0	0	0	0	0	0	0	0	1	0	0	1928	191	40	2159	55	18	73	1	0	1	0	0	0	0	Synopsis
10.1371/journal.pbio.0030123	2005-03-22	Neutralizing Aptamers from Whole-Cell SELEX Inhibit the RET Receptor Tyrosine Kinase	0	0	75	80	34	0	0	0	0	1	0	0	0	8732	2151	69	10952	1371	644	2015	54	0	54	0	0	0	0	Research Article
10.1371/journal.pbio.0030124	2005-03-29	Memories Are Made of This: Modeling the CaMKII Molecular Switch	0	0	0	0	0	0	0	0	2	0	0	0	0	4383	625	87	5095	92	20	112	0	0	0	0	0	0	0	Synopsis
10.1371/journal.pbio.0030125	2005-03-15	Heart Repair Gets New Muscle	0	0	0	0	0	0	0	0	0	0	0	0	0	1932	155	47	2134	965	58	1023	0	0	0	0	0	0	0	Synopsis
10.1371/journal.pbio.0030126	2005-03-01	The Chimp Genome Reveals a Retroviral Invasion in Primate Evolution	0	4	0	0	0	0	0	0	0	0	0	0	0	2903	236	47	3186	768	142	910	4	0	4	0	0	0	0	Synopsis
10.1371/journal.pbio.0030127	2005-04-12	As the Antarctic Ice Pack Recedes, a Fragile Ecosystem Hangs in the Balance	0	0	4	6	1	1	0	0	0	0	0	5	0	8910	877	72	9859	1116	150	1266	34	0	34	0	0	0	0	Feature
10.1371/journal.pbio.0030128	2005-04-05	An Unbiased Cell MorphologyâBased Screen for New, Biologically Active Small Molecules	0	2	51	61	29	0	0	0	0	0	0	0	0	10114	2089	74	12277	980	607	1587	49	0	49	0	0	0	0	Research Article
10.1371/journal.pbio.0030129	2005-04-12	The PLoS Community Journals	0	0	1	1	1	0	0	0	0	0	0	0	0	3114	131	49	3294	75	28	103	7	0	7	0	0	0	0	Editorial
10.1371/journal.pbio.0030130	2005-04-05	Evolutionary Origins of Genomic Repertoires in Bacteria	0	10	80	119	90	0	0	0	0	0	0	2	0	8784	2474	70	11328	672	228	900	79	0	79	0	0	0	7	Research Article
10.1371/journal.pbio.0030131	2005-04-12	Alchemy and the New Age of Cardiac Muscle Cell Biology	0	0	2	2	1	0	0	0	0	0	0	0	0	5570	695	56	6321	302	80	382	7	0	7	0	0	0	0	Primer
10.1371/journal.pbio.0030132	2005-03-15	Gray Wolves Help Scavengers Ride Out Climate Change	0	0	0	0	0	0	0	0	0	0	0	0	0	4917	276	53	5246	680	38	718	1	0	1	0	0	0	0	Synopsis
10.1371/journal.pbio.0030133	2005-03-15	A New Role for a Protein Involved in Energy Metabolism	0	0	0	0	0	0	0	0	0	0	0	0	0	1497	165	43	1705	46	11	57	0	0	0	0	0	0	0	Synopsis
10.1371/journal.pbio.0030134	2005-04-05	Systematic Association of Genes to Phenotypes by Genome and Literature Mining	0	35	31	38	38	0	0	0	0	1	1	0	0	9390	2123	79	11592	543	228	771	45	0	45	0	0	0	0	Research Article
10.1371/journal.pbio.0030135	2005-04-05	Regulatory Variation at Glypican-3 Underlies a Major Growth QTL in Mice	0	0	20	15	11	0	0	0	0	0	0	0	0	3413	490	56	3959	377	96	473	11	0	11	0	0	0	0	Research Article
10.1371/journal.pbio.0030136	2005-04-12	Traversing the Highwire from Pop to Optical	0	0	0	0	0	0	0	0	0	0	0	0	0	2801	140	52	2993	471	45	516	6	0	6	0	0	0	0	Book Review/Science in the Media
10.1371/journal.pbio.0030137	2005-04-12	Perception SpaceâThe Final Frontier	0	1	14	7	6	0	1	0	0	0	0	0	0	7383	927	61	8371	429	157	586	26	0	26	0	0	0	0	Primer
10.1371/journal.pbio.0030138	2005-03-15	Plus Ãa Change: Gene Enhancers Upset Evolutionary Assumption	0	0	0	0	0	0	0	0	0	0	0	0	0	1745	65	44	1854	34	7	41	17	0	17	0	0	0	0	Synopsis
10.1371/journal.pbio.0030139	2005-03-15	Crucial Roles in <named-content xmlns:xlink="http://www.w3.org/1999/xlink" content-type="genus-species" xlink:type="simple">Drosophila</named-content> Development for Little-Known Protein	0	0	0	0	0	0	0	0	0	0	0	0	0	753	67	41	861	34	9	43	0	0	0	0	0	0	0	Synopsis
10.1371/journal.pbio.0030140	2005-03-22	The Bacteria's Guide to Survival	0	0	0	0	0	0	0	0	0	1	0	0	0	2439	240	47	2726	170	33	203	0	0	0	0	0	0	0	Synopsis
10.1371/journal.pbio.0030141	2005-04-12	Ongoing Spontaneous Activity Controls Access to Consciousness: A Neuronal Model for Inattentional Blindness	0	9	49	24	22	0	0	0	0	0	0	1	0	9403	2291	82	11776	741	333	1074	100	0	100	0	0	0	0	Research Article
10.1371/journal.pbio.0030142	2005-03-15	White Collar Proteins Help Fungi Do It in the Dark	0	0	0	0	0	0	0	0	0	0	0	0	0	1547	178	44	1769	106	21	127	0	0	0	0	0	0	0	Synopsis
10.1371/journal.pbio.0030143	2005-04-19	The Neural Substrates of Infant Sleep in Rats	0	0	29	15	20	0	0	0	0	0	0	1	0	4935	587	60	5582	516	110	626	19	0	19	0	0	0	0	Research Article
10.1371/journal.pbio.0030144	2005-04-19	Three <italic>Prochlorococcus</italic> Cyanophage Genomes: Signature Features and Ecological Interpretations	0	5	112	92	94	0	1	0	1	0	0	3	0	8363	2180	64	10607	965	489	1454	95	0	95	0	0	0	0	Research Article
10.1371/journal.pbio.0030145	2005-05-17	South AfricaâSerious about Biodiversity Science	0	0	1	2	1	0	0	0	0	0	0	0	0	3841	397	49	4287	378	76	454	26	0	26	0	0	0	0	Feature
10.1371/journal.pbio.0030147	2005-03-22	A Small RNA That Neutralizes a Protein Linked to Tumor Development	0	0	0	0	0	0	0	0	0	0	0	0	0	998	123	42	1163	29	10	39	0	0	0	0	0	0	0	Synopsis
10.1371/journal.pbio.0030148	2005-03-29	And Littler Genomes inside 'Em: Clues to a Parasitic Nematode's Bacterial Partnership	0	0	0	0	0	0	0	0	0	0	0	0	0	1954	115	49	2118	104	13	117	0	0	0	0	0	0	0	Synopsis
10.1371/journal.pbio.0030149	2005-03-22	How a Latent Virus Eludes Immune Defenses	0	0	0	0	0	0	0	0	0	0	0	0	0	1627	185	50	1862	182	17	199	0	0	0	0	0	0	0	Synopsis
10.1371/journal.pbio.0030150	2005-05-03	Antigen-Engaged B Cells Undergo Chemotaxis toward the T Zone and Form Motile Conjugates with Helper T Cells	0	3	149	95	79	0	0	0	0	0	0	0	0	10453	2579	84	13116	1312	1338	2650	74	0	74	0	0	0	2	Research Article
10.1371/journal.pbio.0030151	2005-04-26	Structure of the Mg-Chelatase Cofactor GUN4 Reveals a Novel Hand-Shaped Fold for Porphyrin Binding	0	0	17	29	6	0	0	0	0	0	0	0	0	3411	787	55	4253	523	179	702	17	0	17	0	0	0	0	Research Article
10.1371/journal.pbio.0030152	2005-04-05	On the Importance of Being Ernst Mayr	0	0	0	0	0	0	0	0	0	0	0	5	0	9288	798	63	10149	913	40	953	29	0	29	0	0	0	0	Obituary
10.1371/journal.pbio.0030153	2005-03-29	Vocal Experimentation in the Juvenile Songbird Requires a Basal Ganglia Circuit	0	1	79	68	85	1	0	0	0	0	0	0	0	8442	1704	83	10229	875	537	1412	102	0	102	0	0	0	0	Research Article
10.1371/journal.pbio.0030154	2005-04-05	Killers on Patrol: Liver Lymphocytes Remain in the Blood Vessels	0	0	0	0	0	0	0	0	0	0	0	0	0	1905	121	49	2075	72	11	83	0	0	0	0	0	0	0	Synopsis
10.1371/journal.pbio.0030156	2005-04-26	Subversion of Cellular Autophagosomal Machinery by RNA Viruses	0	0	125	169	149	0	0	0	0	0	0	1	0	12209	3952	93	16254	1571	911	2482	55	0	55	0	0	0	2	Research Article
10.1371/journal.pbio.0030157	2005-04-26	Three-Dimensional Maps of All Chromosomes in Human Male Fibroblast Nuclei and Prometaphase Rosettes	0	4	149	158	81	0	0	0	0	0	1	1	0	25575	4172	117	29864	1632	1412	3044	123	0	123	0	0	0	2	Research Article
10.1371/journal.pbio.0030158	2005-04-19	A Combinatorial Code for Splicing Silencing: UAGG and\n\t\t\t\t\tGGGG Motifs\n\t\t\t\t	0	2	31	58	63	0	0	0	0	0	0	0	0	5434	1664	63	7161	1205	226	1431	35	0	35	0	0	0	0	Research Article
10.1371/journal.pbio.0030159	2005-04-26	A Developmental Switch in the Response of DRG Neurons to ETS Transcription Factor Signaling	0	0	87	27	77	0	0	0	0	0	0	0	0	8541	2285	99	10925	2007	969	2976	69	0	69	0	0	0	0	Research Article
10.1371/journal.pbio.0030160	2005-05-03	Directed Migration of Positively Selected Thymocytes Visualized in Real Time	0	2	50	42	28	0	0	0	0	0	0	0	0	7023	1182	91	8296	574	594	1168	31	0	31	0	0	0	3	Research Article
10.1371/journal.pbio.0030161	2005-05-17	Explorer Naturalists	0	0	0	0	0	0	0	0	1	0	0	0	0	2560	207	48	2815	182	24	206	11	0	11	0	0	0	0	Book Review/Science in the Media
10.1371/journal.pbio.0030162	2005-03-29	To a Zebra Finch: How the Brain Cultivates Birdsong	0	0	0	0	0	0	0	0	0	0	0	0	0	3721	277	49	4047	237	28	265	1	0	1	0	0	0	0	Synopsis
10.1371/journal.pbio.0030163	2005-04-05	Growth Disorder Gene Plays a Big Role in Normal Size Variation	0	0	0	0	0	0	0	0	0	0	0	0	0	868	42	41	951	66	16	82	0	0	0	0	0	0	0	Synopsis
10.1371/journal.pbio.0030164	2005-05-17	The Neural Basis of Birdsong	0	7	20	26	14	0	0	0	1	0	0	7	0	9251	1969	88	11308	1002	294	1296	37	0	37	0	0	0	0	Primer
10.1371/journal.pbio.0030165	2005-04-05	Automated Imaging Screen Reveals Promising Drug Candidates	0	0	0	0	0	0	0	0	0	0	0	0	0	1358	103	52	1513	85	25	110	8	0	8	0	0	0	0	Synopsis
10.1371/journal.pbio.0030166	2005-04-05	A Novel Data-Mining Approach Systematically Links Genes to Traits	0	0	2	0	0	0	0	0	0	0	0	0	0	3623	171	48	3842	116	33	149	2	0	2	0	0	0	0	Synopsis
10.1371/journal.pbio.0030167	2005-04-26	The Hand That Protects: Structural Insights into a Porphyrin-Binding Protein	0	0	0	0	0	0	0	0	0	0	0	0	0	948	106	52	1106	113	15	128	0	0	0	0	0	0	0	Synopsis
10.1371/journal.pbio.0030168	2005-04-19	Infant Sleep: A Precursor to Adult Sleep?	0	1	0	0	0	0	0	0	0	0	0	0	0	2805	157	54	3016	2927	94	3021	1	0	1	0	0	0	0	Synopsis
10.1371/journal.pbio.0030169	2005-04-05	Where Do All Those Genes Come From?	0	1	0	0	0	0	0	0	0	0	0	0	0	2179	148	44	2371	959	20	979	0	0	0	0	0	0	0	Synopsis
10.1371/journal.pbio.0030170	2005-05-03	A Scan for Positively Selected Genes in the Genomes of Humans and Chimpanzees	0	21	207	262	190	0	0	0	2	0	0	0	0	28853	6085	145	35083	1194	702	1896	145	0	145	0	0	0	2	Research Article
10.1371/journal.pbio.0030171	2005-05-17	Function of a Fly Motion-Sensitive Neuron Matches Eye Movements during Free Flight	0	0	23	43	17	0	0	0	0	0	0	0	0	3812	696	63	4571	2036	109	2145	48	0	48	0	0	0	0	Research Article
10.1371/journal.pbio.0030172	2005-05-17	A Three-Stemmed mRNA Pseudoknot in the SARS Coronavirus Frameshift Signal	0	3	14	18	21	0	0	0	0	0	0	0	0	3039	692	55	3786	455	132	587	13	0	13	0	0	0	0	Research Article
10.1371/journal.pbio.0030173	2005-04-19	Exon Silencing Regulated by a Trio of Short RNA Motifs	0	0	3	0	0	0	0	0	0	0	0	0	0	828	76	41	945	66	14	80	0	0	0	0	0	0	0	Synopsis
10.1371/journal.pbio.0030174	2005-05-03	Oxygenation Inhibits the Physiological Tissue-Protecting Mechanism and Thereby Exacerbates Acute Inflammatory Lung Injury	0	0	56	70	41	0	0	0	0	0	1	0	0	11167	1157	90	12414	916	366	1282	24	0	24	0	0	0	2	Research Article
10.1371/journal.pbio.0030175	2005-05-03	Output-Mode Transitions Are Controlled by Prolonged Inactivation of Sodium Channels in Pyramidal Neurons of Subiculum	0	1	9	10	7	0	0	0	0	0	0	4	0	3004	1310	56	4370	335	100	435	23	0	23	0	0	0	1	Research Article
10.1371/journal.pbio.0030176	2005-05-10	Inhibition of Mutation and Combating the Evolution of Antibiotic Resistance	0	7	72	77	80	0	0	0	0	0	0	8	0	24474	5303	153	29930	1689	1104	2793	79	0	79	0	0	0	3	Research Article
10.1371/journal.pbio.0030177	2005-05-17	The Epigenome Network of Excellence	0	1	7	2	1	0	0	0	0	0	0	0	0	5790	916	54	6760	1292	277	1569	34	0	34	0	0	0	0	Community Page
10.1371/journal.pbio.0030178	2005-05-17	Functional Implications of Sleep Development	0	1	5	4	3	0	0	0	0	0	0	0	0	6198	879	70	7147	537	145	682	19	0	19	0	0	0	0	Primer
10.1371/journal.pbio.0030179	2005-04-12	Assessing Consciousness: Of Vigilance and Distractedness	0	0	0	0	0	0	0	0	0	0	0	0	0	2424	194	47	2665	84	17	101	1	0	1	0	0	0	0	Synopsis
10.1371/journal.pbio.0030180	2005-04-26	A Developmental Switch in Neuronal Differentiation	0	0	0	0	0	0	0	0	0	0	0	0	0	1993	343	48	2384	50	12	62	0	0	0	0	0	0	0	Synopsis
10.1371/journal.pbio.0030181	2005-05-24	RAG1 Core and V(D)J Recombination Signal Sequences Were Derived from <italic>Transib</italic> Transposons	0	0	89	82	70	0	0	0	1	0	0	2	0	6876	1529	70	8475	998	478	1476	55	0	55	0	0	0	5	Research Article
10.1371/journal.pbio.0030182	2005-05-17	The Third Age of Phage	0	2	11	13	4	0	0	0	0	0	0	3	0	6655	1352	56	8063	790	184	974	39	0	39	0	0	0	0	Primer
10.1371/journal.pbio.0030183	2005-05-10	Engineering a Dimeric Caspase-9: A Re-evaluation of the Induced Proximity Model for Caspase Activation	0	0	34	27	17	0	0	0	0	0	0	0	0	3258	873	51	4182	597	302	899	28	0	28	0	0	0	0	Research Article
10.1371/journal.pbio.0030184	2005-04-19	Genomes Offer Ecological Clues to Viruses That Target Ubiquitous Ocean Bacteria	0	0	0	0	0	0	0	0	0	0	0	0	0	1567	172	41	1780	121	18	139	0	0	0	0	0	0	0	Synopsis
10.1371/journal.pbio.0030185	2005-04-26	Apoptotic Cells Deliver Processed Antigen to Dendritic Cells for Cross-Presentation	0	0	34	22	21	0	0	0	0	0	0	0	0	5564	1438	62	7064	641	379	1020	28	0	28	0	0	0	3	Research Article
10.1371/journal.pbio.0030186	2005-05-17	Neuronal Migration and Ventral Subtype Identity in the Telencephalon Depend on SOX1	0	0	21	19	16	0	0	0	0	0	0	0	0	4281	1028	73	5382	785	302	1087	21	0	21	0	0	0	0	Research Article
10.1371/journal.pbio.0030187	2005-05-10	Determination of Stromal Signatures in Breast Carcinoma	0	1	56	71	41	0	0	0	0	0	0	0	0	6620	1778	82	8480	939	630	1569	25	0	25	0	0	0	0	Research Article
10.1371/journal.pbio.0030188	2005-04-26	The Nuclear Landscape: A 3D Map of Human Chromosomes	0	0	0	0	0	0	0	0	0	0	0	0	0	2452	282	49	2783	341	42	383	2	0	2	0	0	0	0	Synopsis
10.1371/journal.pbio.0030189	2005-04-19	A New Yeast Poly(A) Polymerase Complex Involved in RNA Quality Control	0	1	140	137	140	0	0	0	0	0	0	1	0	7134	1707	65	8906	934	504	1438	50	0	50	0	0	0	6	Research Article
10.1371/journal.pbio.0030190	2005-05-10	Neural Correlates of Executive Control in the Avian Brain	0	0	20	12	4	0	0	0	0	0	0	0	0	3845	702	59	4606	327	82	409	24	0	24	0	0	0	0	Research Article
10.1371/journal.pbio.0030191	2005-04-19	An Enzyme That Oversees RNA Quality Control	0	0	0	0	0	0	0	0	0	0	0	0	0	1441	123	41	1605	75	22	97	0	0	0	0	0	0	0	Synopsis
10.1371/journal.pbio.0030192	2005-05-24	Intravital Observation of <named-content xmlns:xlink="http://www.w3.org/1999/xlink" content-type="genus-species" xlink:type="simple">Plasmodium berghei</named-content> Sporozoite Infection of the Liver	0	0	79	72	43	0	0	0	0	0	0	0	0	11434	2078	98	13610	1051	986	2037	44	0	44	0	0	0	1	Research Article
10.1371/journal.pbio.0030193	2005-05-24	On the Number of New World Founders: A Population Genetic Portrait of the Peopling of the Americas	0	6	118	101	55	1	0	0	0	0	1	12	0	27435	3946	165	31546	2975	683	3658	98	0	98	0	0	0	0	Research Article
10.1371/journal.pbio.0030194	2005-06-14	The Evolution of Norms	0	13	18	14	5	1	0	0	0	0	0	1	0	13674	2568	107	16349	499	101	600	0	0	0	0	0	0	0	Essay
10.1371/journal.pbio.0030195	2005-04-26	Virus Subverts Cellular Defense for Reproduction and Escape	0	0	0	0	0	0	0	0	0	0	0	0	0	1037	117	45	1199	52	11	63	0	0	0	0	0	0	0	Synopsis
10.1371/journal.pbio.0030196	2005-05-24	The Pattern of Polymorphism in <italic>Arabidopsis thaliana</italic>	0	5	233	291	200	0	0	0	0	0	0	1	0	15128	5151	129	20408	935	662	1597	196	0	196	0	0	0	4	Research Article
10.1371/journal.pbio.0030197	2005-04-26	A Dying Cell's Last Hurrah: Flagging the Remnants of a Fatal Infection	0	0	0	0	0	0	0	0	0	0	0	0	0	1246	92	46	1384	83	17	100	0	0	0	0	0	0	0	Synopsis
10.1371/journal.pbio.0030198	2005-05-10	Proximity- or Conformation-Induced Caspase Activation?	0	0	0	0	0	0	0	0	0	0	0	0	0	1175	119	47	1341	56	6	62	0	0	0	0	0	0	0	Synopsis
10.1371/journal.pbio.0030199	2005-05-17	New Frameshifting Pseudoknot Found in SARS Virus	0	1	0	0	0	0	0	0	0	0	0	0	0	1388	129	47	1564	84	21	105	0	0	0	0	0	0	0	Synopsis
10.1371/journal.pbio.0030201	2005-05-24	A Role for Adenosine Deaminase in <italic>Drosophila</italic> Larval Development	0	0	15	10	8	0	0	0	0	0	0	0	0	5235	1151	72	6458	612	151	763	22	0	22	0	0	0	0	Research Article
10.1371/journal.pbio.0030202	2005-05-03	Human and Chimp: Can Our Genes Tell the Story of Our Divergence?	0	0	0	0	0	0	0	0	0	0	0	0	0	3843	251	62	4156	127	21	148	1	0	1	0	0	0	0	Synopsis
10.1371/journal.pbio.0030203	2005-05-31	HostâParasite Interactions and the Evolution of Gene Expression	0	1	10	9	6	0	0	0	0	0	0	0	0	7456	1896	63	9415	411	96	507	61	0	61	0	0	0	0	Research Article
10.1371/journal.pbio.0030204	2005-06-07	Distributed Neural Plasticity for Shape Learning in the Human Visual Cortex	0	6	33	26	21	0	0	0	0	0	0	0	0	5039	1555	60	6654	442	183	625	90	0	90	0	0	0	0	Research Article
10.1371/journal.pbio.0030205	2005-05-03	Tracking Migrating T Cells in Real Time	0	0	0	0	0	0	0	0	0	0	0	0	0	1012	125	40	1177	51	17	68	0	0	0	0	0	0	0	Synopsis
10.1371/journal.pbio.0030206	2005-05-03	Tracking the Details of an Immune Cell Rendezvous in 3-D	0	0	1	0	0	0	0	0	0	0	0	0	0	914	87	50	1051	52	14	66	0	0	0	0	0	0	0	Synopsis
10.1371/journal.pbio.0030207	2005-06-14	When Two Is Better Than One: Elements of Intravital Microscopy	0	0	3	3	0	0	0	0	0	0	0	0	0	5022	1076	68	6166	1192	245	1437	18	0	18	0	0	0	0	Primer
10.1371/journal.pbio.0030208	2005-06-07	Visually Inexperienced Chicks Exhibit Spontaneous Preference for Biological Motion Patterns	0	0	38	36	11	0	0	0	0	0	0	0	0	5930	927	83	6940	595	536	1131	44	0	44	0	0	0	0	Research Article
10.1371/journal.pbio.0030209	2005-05-17	Fly Movie Theater Reveals Secrets of How Insects See the World	0	0	0	0	0	0	0	0	0	0	0	0	0	1253	95	50	1398	1104	12	1116	4	0	4	0	0	0	0	Synopsis
10.1371/journal.pbio.0030210	2005-05-03	Switching Signals in the Brain	0	0	4	0	0	0	0	0	0	0	0	2	0	1948	569	52	2569	50	10	60	0	0	0	0	0	0	0	Synopsis
10.1371/journal.pbio.0030211	2005-05-03	Hypoxia to the Rescue: When Oxygen Therapies Backfire	0	0	0	0	0	0	0	0	0	0	0	0	0	5946	254	68	6268	1616	28	1644	0	0	0	0	0	0	0	Synopsis
10.1371/journal.pbio.0030212	2005-05-24	Uncovering the Ancient Source of Immune System Variety	0	0	0	0	0	0	0	0	0	0	0	0	0	1226	166	43	1435	96	17	113	0	0	0	0	0	0	0	Synopsis
10.1371/journal.pbio.0030213	2005-06-14	Pseudoknots: RNA Structures with Diverse Functions	0	13	43	41	35	0	0	0	0	0	0	1	0	11638	2457	86	14181	566	246	812	63	0	63	0	0	0	0	Primer
10.1371/journal.pbio.0030214	2005-06-14	A Hymn to Neurosurgery and Neuroscience	0	0	0	0	0	0	0	0	0	0	0	0	0	2233	219	60	2512	769	29	798	3	0	3	0	0	0	0	Book Review/Science in the Media
10.1371/journal.pbio.0030215	2005-05-24	Tracking a Killer: In Vivo Microscopy Reveals Details on the Life Cycle of Malarial Parasites	0	0	1	0	0	0	0	0	0	0	0	0	0	1355	205	61	1621	109	28	137	0	0	0	0	0	0	0	Synopsis
10.1371/journal.pbio.0030216	2005-05-10	A Place in the Brain for Remembering and Forgetting	0	0	0	0	0	0	0	0	0	0	0	0	0	1373	157	50	1580	722	29	751	0	0	0	0	0	0	0	Synopsis
10.1371/journal.pbio.0030217	2005-06-14	Guidelines for Negotiating Scientific Collaboration	0	8	6	4	3	0	0	0	0	2	1	0	0	6708	1129	57	7894	585	206	791	33	0	33	0	0	0	0	Community Page
10.1371/journal.pbio.0030218	2005-07-12	Protecting Science from Abuse Requires a Broader Form of Outreach	0	0	0	1	0	0	0	0	0	0	0	0	0	1632	529	48	2209	98	16	114	18	0	18	0	0	0	0	Community Page
10.1371/journal.pbio.0030219	2005-06-14	Functional Genomics Thickens the Biological Plot	0	2	2	7	3	0	0	0	0	0	0	0	0	5901	1068	54	7023	217	77	294	20	0	20	0	0	0	0	Feature
10.1371/journal.pbio.0030220	2005-05-10	Microarrays Highlight TumorâConnective Tissue Interactions in Cancer Outcomes	0	0	0	0	0	0	0	0	0	0	0	0	0	1785	146	53	1984	906	18	924	0	0	0	0	0	0	0	Synopsis
10.1371/journal.pbio.0030221	2005-05-10	Bacterial SOS May Be the Key to Combating Antibiotic Resistance	0	0	0	0	0	0	0	0	0	0	0	0	0	2944	459	52	3455	628	91	719	0	0	0	0	0	0	0	Synopsis
10.1371/journal.pbio.0030222	2005-06-07	Density-Dependent Demographic Variation Determines Extinction Rate of Experimental Populations	0	0	14	9	5	0	0	0	0	0	0	0	0	5971	1269	58	7298	533	53	586	82	0	82	0	0	0	0	Research Article
10.1371/journal.pbio.0030223	2005-05-31	Calories Do Not Explain Extension of Life Span by Dietary Restriction in <italic>Drosophila</italic>	0	4	106	68	65	0	0	0	0	0	0	1	0	18000	3182	113	21295	1204	460	1664	58	0	58	0	0	0	2	Research Article
10.1371/journal.pbio.0030224	2005-06-14	Correction: As the Antarctic Ice Pack Recedes, a Fragile Ecosystem Hangs in the Balance	0	0	0	0	0	0	0	0	0	0	0	0	0	1241	129	51	1421	94	9	103	0	0	0	0	0	0	0	Correction
10.1371/journal.pbio.0030225	2005-06-28	The Cell CycleâRegulated Genes of <italic>Schizosaccharomyces pombe</italic>	0	2	29	53	61	0	0	0	0	0	0	0	0	10288	2339	99	12726	1164	431	1595	41	0	41	0	0	0	0	Research Article
10.1371/journal.pbio.0030226	2005-05-17	Migration and Fate Specification in the Ventral Striatum	0	0	0	0	0	0	0	0	0	0	0	0	0	942	88	44	1074	35	10	45	0	0	0	0	0	0	0	Synopsis
10.1371/journal.pbio.0030227	2005-05-24	From Few to Many: New World Founded by Surprisingly Small Population	0	0	0	0	0	0	0	0	0	0	0	0	0	2414	203	49	2666	146	25	171	0	0	0	0	0	0	0	Synopsis
10.1371/journal.pbio.0030228	2005-06-28	The Evolution of Connectivity in Metabolic Networks	0	17	22	24	20	0	0	0	0	0	0	0	0	8476	3182	80	11738	424	102	526	92	0	92	0	0	0	0	Research Article
10.1371/journal.pbio.0030229	2005-06-21	Population Fitness and the Regulation of <italic>Escherichia coli</italic> Genes by Bacterial Viruses	0	1	9	5	17	0	0	0	0	0	0	1	0	5167	1304	63	6534	412	159	571	28	0	28	0	0	0	0	Research Article
10.1371/journal.pbio.0030230	2005-06-21	Self-Assembling Peptide Detergents Stabilize Isolated Photosystem Ion a Dry Surface for an Extended Time	0	1	37	37	9	0	0	0	0	0	0	0	0	4059	1103	61	5223	660	210	870	19	0	19	0	0	0	0	Research Article
10.1371/journal.pbio.0030231	2005-05-24	Patterns of Genetic Variation Reveal Plant's Evolutionary Roots	0	0	6	0	0	0	0	0	0	0	0	0	0	2392	306	58	2756	90	25	115	0	0	0	0	0	0	0	Synopsis
10.1371/journal.pbio.0030232	2005-05-24	<named-content xmlns:xlink="http://www.w3.org/1999/xlink" content-type="genus-species" xlink:type="simple">Drosophila</named-content> Larval Development and Human Immunodeficiency: The Adenosine Deaminase Connection	0	0	0	0	0	0	0	0	0	0	0	0	0	1915	136	46	2097	91	27	118	0	0	0	0	0	0	0	Synopsis
10.1371/journal.pbio.0030233	2005-06-21	Rab7 Associates with Early Endosomes to Mediate Sorting and Transport of Semliki Forest Virus to Late Endosomes	0	1	80	69	64	0	0	0	0	0	0	0	0	11396	3195	93	14684	1047	839	1886	47	0	47	0	0	0	2	Research Article
10.1371/journal.pbio.0030234	2005-07-12	Follow the MoneyâThe Politics of Embryonic Stem Cell Research	0	0	5	6	6	0	0	0	0	0	0	0	0	15949	1686	92	17727	1050	236	1286	10	0	10	0	0	0	0	Feature
10.1371/journal.pbio.0030235	2005-05-24	Processing of Pre-microRNAs by the Dicer-1âLoquacious Complex in <italic>Drosophila</italic> Cells	0	1	128	97	85	0	0	0	0	0	0	0	0	8840	2404	66	11310	868	349	1217	34	0	34	0	0	0	0	Research Article
10.1371/journal.pbio.0030236	2005-05-24	Normal microRNA Maturation and Germ-Line Stem Cell Maintenance Requires Loquacious, a Double-Stranded RNA-Binding Domain Protein	0	3	175	253	136	0	0	0	0	0	0	0	0	11186	3797	80	15063	1299	610	1909	67	0	67	0	0	0	0	Research Article
10.1371/journal.pbio.0030237	2005-05-31	For Long-Lived Flies, It's Calorie Quality, Not Quantity, That Matters	0	0	0	0	0	0	0	0	0	0	0	0	0	3029	204	74	3307	214	21	235	1	0	1	0	0	0	0	Synopsis
10.1371/journal.pbio.0030238	2005-06-21	Precise Temporal Modulation in the Response of the SOS DNA Repair Network in Individual Bacteria	0	15	46	13	37	0	0	0	0	0	0	0	0	5031	2021	56	7108	774	361	1135	61	0	61	0	0	0	0	Research Article
10.1371/journal.pbio.0030239	2005-06-21	Three New Phases of Repairing DNA Damage in <named-content xmlns:xlink="http://www.w3.org/1999/xlink" content-type="genus-species" xlink:type="simple">E. coli</named-content>	0	0	0	0	0	0	0	0	0	0	0	0	0	2497	500	63	3060	280	50	330	0	0	0	0	0	0	0	Synopsis
10.1371/journal.pbio.0030241	2005-06-28	Evolution, Systematics, and Phylogeography of Pleistocene Horses in the New World: A Molecular Perspective	0	4	42	44	5	0	0	0	0	0	4	23	0	16549	3510	95	20154	1720	516	2236	20	0	20	0	0	0	0	Research Article
10.1371/journal.pbio.0030242	2005-06-28	The Ews-ERG Fusion Protein Can Initiate Neoplasia from Lineage-Committed Haematopoietic Cells	0	0	15	27	12	0	0	0	0	0	0	0	0	3528	746	53	4327	466	189	655	8	0	8	0	0	0	0	Research Article
10.1371/journal.pbio.0030243	2005-06-28	Transcriptional Waves in the Yeast Cell Cycle	0	0	0	0	0	0	0	0	0	0	0	0	0	1279	171	46	1496	22	10	32	1	0	1	0	0	0	0	Synopsis
10.1371/journal.pbio.0030244	2005-05-24	miRNA Processing: Dicer-1 Meets Its Match	0	0	0	0	0	0	0	0	0	0	0	0	0	1863	343	48	2254	639	105	744	1	0	1	0	0	0	0	Synopsis
10.1371/journal.pbio.0030245	2005-07-12	Evolution at Two Levels: On Genes and Form	0	24	169	164	136	0	0	0	1	24	1	2	0	24148	10065	152	34365	2396	843	3239	171	0	171	0	0	0	0	Essay
10.1371/journal.pbio.0030246	2005-07-12	School Students as <named-content xmlns:xlink="http://www.w3.org/1999/xlink" content-type="genus-species" xlink:type="simple">Drosophila</named-content> Experimenters	0	0	1	1	0	0	0	0	0	0	0	0	0	2455	543	52	3050	267	68	335	5	0	5	0	0	0	0	Correspondence and Other Communications
10.1371/journal.pbio.0030247	2005-07-05	Traces of Archaic Mitochondrial Lineages Persist in Austronesian-Speaking Formosan Populations	0	3	62	94	34	0	0	0	0	0	0	19	0	13825	4151	125	18101	1778	535	2313	14	0	14	0	0	0	0	Research Article
10.1371/journal.pbio.0030248	2005-07-05	The Genome Sequence of <italic>Rickettsia felis</italic> Identifies the First Putative Conjugative Plasmid in an Obligate Intracellular Parasite	0	2	57	119	78	0	0	0	0	0	0	2	0	5211	1393	62	6666	855	517	1372	29	0	29	0	0	0	0	Research Article
10.1371/journal.pbio.0030249	2005-07-12	Vision in Film	0	0	0	0	0	0	0	0	0	0	0	0	0	2708	353	59	3120	537	66	603	1	0	1	0	0	0	0	Book Review/Science in the Media
10.1371/journal.pbio.0030250	2005-07-19	A Conserved Mechanism for Sulfonucleotide Reduction	0	0	14	35	16	0	0	0	0	0	0	0	0	4566	1128	66	5760	532	192	724	11	0	11	0	0	0	0	Research Article
10.1371/journal.pbio.0030251	2005-06-07	Attraction to Motion	0	1	0	0	0	0	0	0	0	0	0	0	0	2860	248	48	3156	75	14	89	1	0	1	0	0	0	0	Synopsis
10.1371/journal.pbio.0030252	2005-05-31	HostâParasite Battles Shed Light on the Evolution of Gene Expression	0	1	0	0	0	0	0	0	0	0	0	0	0	1917	192	50	2159	104	29	133	2	0	2	0	0	0	0	Synopsis
10.1371/journal.pbio.0030253	2005-06-07	Are We Underestimating Species Extinction Risk?	0	0	0	0	0	0	0	0	0	0	0	0	0	2416	308	47	2771	191	30	221	0	0	0	0	0	0	0	Synopsis
10.1371/journal.pbio.0030254	2005-07-05	Functional Analysis of Human Hematopoietic Stem Cell Gene Expression Using Zebrafish	0	2	35	45	26	0	0	0	0	0	0	0	0	9046	3126	90	12262	1492	959	2451	39	0	39	0	0	0	0	Research Article
10.1371/journal.pbio.0030255	2005-07-12	After 30 Years of Study, the Bacterial SOS Response Still Surprises Us	0	3	27	38	27	0	0	0	0	0	0	1	0	10788	2982	76	13846	3362	1256	4618	85	0	85	0	0	0	0	Primer
10.1371/journal.pbio.0030256	2005-06-07	Cutting through the Clutter: How the Brain Learns to See	0	0	0	0	0	0	0	0	0	0	0	0	0	3791	237	54	4082	96	7	103	0	0	0	0	0	0	0	Synopsis
10.1371/journal.pbio.0030257	2005-07-12	Structure of a Pheromone Receptor-Associated MHC Molecule with an Open and Empty Groove	0	0	19	26	9	0	0	0	1	0	0	0	0	5366	1483	66	6915	608	186	794	20	0	20	0	0	0	1	Research Article
10.1371/journal.pbio.0030258	2005-06-21	Phages Affect Gene Expression and Fitness in <named-content xmlns:xlink="http://www.w3.org/1999/xlink" content-type="genus-species" xlink:type="simple">E. coli</named-content>	0	0	0	0	0	0	0	0	0	0	0	0	0	1923	216	44	2183	227	26	253	0	0	0	0	0	0	0	Synopsis
10.1371/journal.pbio.0030259	2005-06-21	Simple Peptides Stabilize Mighty Membrane Proteins for Study	0	0	0	0	0	0	0	0	0	0	0	0	0	1307	160	42	1509	68	12	80	0	0	0	0	0	0	0	Synopsis
10.1371/journal.pbio.0030260	2005-06-21	Sorting and Transporting a Viral Cargo: The Role of the Rab7 Protein	0	0	0	0	0	0	0	0	0	0	0	0	0	1116	241	43	1400	150	26	176	0	0	0	0	0	0	0	Synopsis
10.1371/journal.pbio.0030261	2005-06-28	Simple Rules Reproduce a Hub-Shaped Cell Metabolic Network	0	0	0	0	0	0	0	0	0	0	0	0	0	1719	239	46	2004	47	10	57	0	0	0	0	0	0	0	Synopsis
10.1371/journal.pbio.0030262	2005-07-19	Prevalence-Dependent Costs of Parasite Virulence	0	0	13	17	5	0	0	0	0	0	0	0	0	3170	1002	51	4223	363	72	435	45	0	45	0	0	0	1	Research Article
10.1371/journal.pbio.0030264	2005-07-12	Correction: Human MicroRNA Targets	0	0	12	37	0	0	0	0	0	0	0	0	0	2173	520	67	2760	101	16	117	1	0	1	0	0	0	0	Correction
10.1371/journal.pbio.0030265	2005-07-19	Primary Visual Cortex Activity along the Apparent-Motion Trace Reflects Illusory Perception	0	3	44	62	18	0	0	0	0	0	0	0	0	6351	2000	57	8408	891	180	1071	82	0	82	0	0	0	0	Research Article
10.1371/journal.pbio.0030266	2005-07-19	The Impact of the SpeciesâArea Relationship on Estimates of Paleodiversity	0	2	48	27	5	0	0	0	0	0	0	0	0	5699	1551	56	7306	500	70	570	52	0	52	0	0	0	0	Research Article
10.1371/journal.pbio.0030267	2005-07-26	Multiple Locus Linkage Analysis of Genomewide Expression in Yeast	0	5	51	96	60	0	0	0	0	0	0	0	0	6870	2913	59	9842	547	182	729	89	0	89	0	0	0	0	Research Article
10.1371/journal.pbio.0030268	2005-07-26	De Novo Formation of LeftâRight Asymmetry by Posterior Tilt of Nodal Cilia	0	0	74	116	36	1	0	0	0	0	0	1	0	7627	2027	89	9743	784	595	1379	41	0	41	0	0	0	2	Research Article
10.1371/journal.pbio.0030269	2005-08-16	Comment on âRecent Origin and Cultural Reversion of a HunterâGatherer Groupâ	0	0	1	2	2	0	0	0	0	0	0	0	0	2301	395	49	2745	157	46	203	2	0	2	0	0	0	0	Correspondence and Other Communications
10.1371/journal.pbio.0030270	2005-08-16	Authors' Reply	0	0	0	0	0	0	0	0	0	0	0	0	0	1396	189	44	1629	40	10	50	0	0	0	0	0	0	0	Correspondence and Other Communications
10.1371/journal.pbio.0030271	2005-08-02	Dopamine-Independent Locomotor Actions of Amphetamines in a Novel Acute Mouse Model of Parkinson Disease	0	1	27	44	14	0	0	0	0	0	0	0	0	11653	2845	114	14612	1910	616	2526	33	0	33	0	0	0	0	Research Article
10.1371/journal.pbio.0030272	2005-07-26	Diverse Modes of Axon Elaboration in the Developing Neocortex	0	1	60	91	31	0	0	0	0	0	0	0	0	6819	2694	72	9585	895	552	1447	74	0	74	0	0	0	5	Research Article
10.1371/journal.pbio.0030273	2005-07-19	New Insights into Metabolic Properties of Marine Bacteria Encoding Proteorhodopsins	0	2	52	89	36	0	0	0	0	0	0	0	0	7165	2066	81	9312	813	349	1162	83	0	83	0	0	0	0	Research Article
10.1371/journal.pbio.0030274	2005-08-02	Aging and Gene Expression in the Primate Brain	0	5	40	63	26	0	0	0	0	0	0	2	0	14756	4129	89	18974	875	355	1230	39	0	39	0	0	0	1	Research Article
10.1371/journal.pbio.0030275	2005-06-28	New World Pleistocene Horses: Pruning the Equid Tree	0	0	0	0	0	0	0	0	0	0	0	0	0	3099	388	44	3531	2408	90	2498	0	0	0	0	0	0	0	Synopsis
10.1371/journal.pbio.0030276	2005-08-28	Cancer-Causing Genes Can Convert Even the Most Committed Cells	0	0	0	0	0	0	0	0	0	0	0	0	0	3423	170	49	3642	159	16	175	0	0	0	0	0	0	0	Synopsis
10.1371/journal.pbio.0030277	2005-08-16	Functional Identification of Catalytic Metal Ion Binding Sites within RNA	0	0	17	17	15	0	0	0	0	0	0	0	0	5163	1357	63	6583	366	94	460	9	0	9	0	0	0	0	Research Article
10.1371/journal.pbio.0030278	2005-07-05	Using the Genomic Shortcut to Predict Bacterial Behavior	0	0	0	0	0	0	0	0	0	0	0	0	0	1526	116	41	1683	34	10	44	0	0	0	0	0	0	0	Synopsis
10.1371/journal.pbio.0030279	2005-07-05	Fish and Chips: A Fast Track to Understanding Blood Development	0	0	0	0	0	0	0	0	0	0	0	0	0	1791	251	40	2082	210	33	243	0	0	0	0	0	0	0	Synopsis
10.1371/journal.pbio.0030280	2005-07-12	Sniffing Out the Structure of a Pheromone Receptor-Associated MHC Molecule	0	0	0	0	0	0	0	0	0	0	0	0	0	2150	170	48	2368	629	58	687	0	0	0	0	0	0	0	Synopsis
10.1371/journal.pbio.0030281	2005-07-05	Mitochondrial DNA Provides a Link between Polynesians and Indigenous Taiwanese	0	0	0	0	0	0	0	0	0	0	1	2	0	4845	445	51	5341	667	37	704	0	0	0	0	0	0	0	Synopsis
10.1371/journal.pbio.0030282	2005-08-09	Speciation and Gene Flow between Snails of Opposite Chirality	0	1	18	23	7	0	0	0	0	0	0	1	0	7434	2019	70	9523	779	207	986	153	0	153	1	0	0	0	Research Article
10.1371/journal.pbio.0030283	2005-08-16	Niche-Independent Symmetrical Self-Renewal of a Mammalian Tissue Stem Cell	0	0	250	233	119	0	0	0	0	0	0	0	0	23922	10164	167	34253	3269	3314	6583	73	0	73	0	0	0	0	Research Article
10.1371/journal.pbio.0030284	2005-07-19	Reducing the Mysteries of Sulfur Metabolism	0	0	0	0	0	0	0	0	0	0	0	0	0	2286	322	46	2654	100	53	153	0	0	0	0	0	0	0	Synopsis
10.1371/journal.pbio.0030285	2005-08-09	Genomic Islands of Speciation in <italic>Anopheles gambiae</italic>	0	5	146	145	109	0	0	0	0	0	0	0	0	8825	3082	77	11984	540	204	744	169	0	169	0	0	0	0	Research Article
10.1371/journal.pbio.0030286	2005-07-19	Space Matters: Estimating Species Diversity in the Fossil Record	0	0	0	0	0	0	0	0	0	0	0	0	0	1706	257	44	2007	1093	27	1120	23	0	23	0	0	0	0	Synopsis
10.1371/journal.pbio.0030287	2005-07-19	Light-Sensing Protein Illuminates Sun-Loving Ocean Bacteria	0	0	0	0	0	0	0	0	0	0	0	0	0	2480	230	47	2757	105	13	118	1	0	1	0	0	0	0	Synopsis
10.1371/journal.pbio.0030288	2005-08-16	Prices for Ingenuity	0	0	0	0	0	0	0	0	0	0	0	0	0	3547	639	52	4238	204	25	229	8	0	8	0	0	0	0	Feature
10.1371/journal.pbio.0030289	2005-08-16	The Temporal Requirements for Insulin Signaling During Development in <italic>Drosophila</italic>	0	0	56	38	25	0	0	0	0	0	0	0	0	6832	2504	73	9409	747	303	1050	54	0	54	0	0	0	0	Research Article
10.1371/journal.pbio.0030290	2005-07-19	Now You Don't See It, Now You Do: Filling In Creates the Illusion of Motion	0	0	0	0	0	0	0	0	0	0	0	0	0	1785	159	52	1996	81	15	96	5	0	5	0	0	0	0	Synopsis
10.1371/journal.pbio.0030291	2005-07-26	How Do Embryos Know Left from Right?	0	0	0	0	0	0	0	0	0	0	0	0	0	1830	251	42	2123	2735	246	2981	0	0	0	0	0	0	0	Synopsis
10.1371/journal.pbio.0030292	2005-08-16	The LeftâRight Polarity Puzzle: Determining Embryonic Handedness	0	0	8	7	2	0	0	0	0	0	0	1	0	5613	1543	56	7212	982	117	1099	15	0	15	0	0	0	0	Primer
10.1371/journal.pbio.0030293	2005-08-23	Linking New Information to a Reactivated Memory Requires Consolidation and Not Reconsolidation Mechanisms	0	3	38	31	22	0	0	0	0	0	0	0	0	4905	1731	71	6707	753	301	1054	64	0	64	0	0	0	2	Research Article
10.1371/journal.pbio.0030294	2005-07-26	Improved Statistical Tools Reveal Many Linked Loci	0	0	0	0	0	0	0	0	0	0	0	0	0	1481	147	43	1671	56	7	63	0	0	0	0	0	0	0	Synopsis
10.1371/journal.pbio.0030295	2005-07-19	Prevalence of Infection in a Population Can Shape Parasite Virulence	0	0	8	0	0	0	0	0	0	0	0	0	0	1555	150	44	1749	96	16	112	0	0	0	0	0	0	0	Synopsis
10.1371/journal.pbio.0030296	2005-07-19	Measures of Impact	0	0	1	1	1	0	0	0	0	0	0	0	0	25167	1676	80	26923	165	23	188	13	0	13	1	0	0	0	Editorial
10.1371/journal.pbio.0030297	2005-08-16	Bioinformatics and Data Management Support for Environmental Genomics	0	2	8	2	4	0	0	0	0	0	0	0	0	3862	1004	57	4923	190	69	259	12	0	12	0	0	0	0	Community Page
10.1371/journal.pbio.0030298	2005-08-09	Malaria Infection Increases Attractiveness of Humans to Mosquitoes	0	1	36	38	14	0	0	0	0	0	6	1	0	18172	3969	169	22310	898	246	1144	113	0	113	2	0	0	0	Research Article
10.1371/journal.pbio.0030299	2005-08-23	Facilitation of Task Performance and Removal of the Effects of Sleep Deprivation by an Ampakine (CX717) in Nonhuman Primates	0	0	46	47	23	0	0	0	0	0	0	3	0	11005	2906	97	14008	1089	469	1558	34	0	34	0	0	0	0	Research Article
10.1371/journal.pbio.0030300	2005-07-26	Whole-Genome Analysis of Human Influenza A Virus Reveals Multiple Persistent Lineages and Reassortment among Recent H3N2 Viruses	0	6	89	89	87	1	0	0	1	0	0	3	0	26381	6065	117	32563	1819	765	2584	91	0	91	0	0	0	2	Research Article
10.1371/journal.pbio.0030301	2005-07-26	Creating a Window into the Developing Brain: Observing Axon Growth in Live Mice	0	0	1	0	0	0	0	0	0	0	0	0	0	1459	141	42	1642	150	19	169	0	0	0	0	0	0	0	Synopsis
10.1371/journal.pbio.0030302	2005-07-26	Enlisting Genomics to Understand Flu Evolution	0	0	0	0	0	0	0	0	0	0	0	0	0	1981	338	48	2367	54	19	73	0	0	0	0	0	0	0	Synopsis
10.1371/journal.pbio.0030303	2005-08-02	A Mouse Model for Parkinson Disease	0	0	0	0	0	0	0	0	0	0	0	0	0	4777	668	50	5495	1068	236	1304	0	0	0	0	0	0	0	Synopsis
10.1371/journal.pbio.0030304	2005-08-23	Misty Watercolor Memories, Biochemically Speaking	0	0	0	0	0	0	0	0	0	0	0	0	0	1270	89	43	1402	75	12	87	1	0	1	0	0	0	0	Synopsis
10.1371/journal.pbio.0030305	2005-08-30	Candidate Gustatory Interneurons Modulating Feeding Behavior in the <italic>Drosophila</italic> Brain	0	1	49	37	35	0	0	0	0	0	0	0	0	9157	2873	85	12115	793	303	1096	76	0	76	1	0	0	3	Research Article
10.1371/journal.pbio.0030306	2005-08-09	To Mosquitoes, People with Malaria Smell Like Dinner	0	0	0	0	0	0	0	0	0	0	0	0	0	2968	389	44	3401	261	44	305	1	0	1	0	0	0	0	Synopsis
10.1371/journal.pbio.0030307	2005-08-16	A Recipe for Self-Renewing Brain	0	0	0	0	0	0	0	0	0	0	0	0	0	2121	243	46	2410	91	12	103	0	0	0	0	0	0	0	Synopsis
10.1371/journal.pbio.0030308	2005-08-23	Clocking in Pillow Time without the Pillow	0	0	0	0	0	0	0	0	0	0	0	0	0	4109	364	54	4527	136	14	150	1	0	1	0	0	0	0	Synopsis
10.1371/journal.pbio.0030309	2005-08-23	The Genomics of Disulfide Bonding and Protein Stabilization in Thermophiles	0	4	58	41	25	0	0	0	0	0	0	0	0	7197	1969	81	9247	817	284	1101	33	0	33	0	0	0	0	Research Article
10.1371/journal.pbio.0030310	2005-08-16	The Ol' Switcheroo Shows How an RNA Enzyme Splices Itself	0	0	0	0	0	0	0	0	0	0	0	0	0	1774	102	50	1926	99	12	111	13	0	13	0	0	0	0	Synopsis
10.1371/journal.pbio.0030312	2005-08-30	Functional Genomic Analysis of <italic>C. elegans</italic> Molting	0	4	48	50	43	0	0	0	0	0	0	0	0	9392	2564	74	12030	1020	770	1790	51	0	51	0	0	0	1	Research Article
10.1371/journal.pbio.0030313	2005-08-02	Gene Expression in the Aging Brain	0	0	0	0	0	0	0	0	0	0	0	0	0	2854	470	50	3374	376	24	400	41	5	46	0	0	0	0	Synopsis
10.1371/journal.pbio.0030314	2005-09-06	Two Rounds of Whole Genome Duplication in the Ancestral Vertebrate	0	5	238	220	176	0	0	0	0	0	0	3	0	19349	5397	107	24853	1009	567	1576	137	0	137	0	0	0	1	Research Article
10.1371/journal.pbio.0030315	2005-08-30	Lack of Support for the Association between <italic>GAD2</italic> Polymorphisms and Severe Human Obesity	0	0	17	24	8	0	0	0	0	0	0	0	0	3602	1059	50	4711	600	209	809	7	0	7	0	0	0	0	Research Article
10.1371/journal.pbio.0030316	2005-08-30	The Cobweb of Life Revealed by Genome-Scale Estimates of Horizontal Gene Transfer	0	10	32	31	34	0	0	0	0	0	0	1	0	5191	2041	58	7290	693	132	825	84	0	84	0	0	0	2	Research Article
10.1371/journal.pbio.0030317	2005-08-23	Genomics Helps Explain Why Some Like It Hot	0	0	0	0	0	0	0	0	0	0	0	0	0	1729	202	43	1974	87	8	95	0	0	0	0	0	0	0	Synopsis
10.1371/journal.pbio.0030318	2005-08-09	Islands in the Genome Promote Speciation	0	0	0	0	0	0	0	0	0	0	0	0	0	1765	282	45	2092	63	12	75	0	0	0	0	0	0	0	Synopsis
10.1371/journal.pbio.0030319	2005-08-09	Responses of Grassland Production to Single and Multiple Global Environmental Changes	0	0	80	47	6	0	0	0	0	0	0	0	0	6939	2185	91	9215	803	169	972	99	0	99	0	0	0	0	Research Article
10.1371/journal.pbio.0030320	2005-08-16	For Insulin Signaling Pathways in Flies, Size Matters	0	0	0	0	0	0	0	0	0	0	0	0	0	3807	537	90	4434	118	17	135	1	0	1	0	0	0	0	Synopsis
10.1371/journal.pbio.0030321	2005-08-30	A Genetic Link to Obesity: The Numbers Don't Add Up for <italic>GAD2</italic>	0	0	0	0	0	0	0	0	0	0	0	0	0	2392	199	45	2636	384	24	408	0	0	0	0	0	0	0	Synopsis
10.1371/journal.pbio.0030322	2005-09-13	Science Star over Asia	0	0	0	2	2	0	0	0	0	0	0	0	0	4204	705	67	4976	315	74	389	0	0	0	0	0	0	0	Essay
10.1371/journal.pbio.0030323	2005-09-06	Dynamics of SNARE Assembly and Disassembly during Sperm Acrosomal Exocytosis	0	0	16	13	15	0	0	0	0	0	0	0	0	4062	1368	56	5486	561	315	876	23	0	23	0	0	0	0	Research Article
10.1371/journal.pbio.0030324	2005-09-06	Design of Wide-Spectrum Inhibitors Targeting Coronavirus Main Proteases	0	1	44	41	21	0	0	0	0	0	0	0	0	5558	1622	83	7263	718	384	1102	20	0	20	0	0	0	0	Research Article
10.1371/journal.pbio.0030325	2005-09-13	A Night Out with the Nerds	0	0	0	0	0	0	0	0	0	0	0	1	0	2181	342	50	2573	182	22	204	1	0	1	0	0	0	0	Book Review/Science in the Media
10.1371/journal.pbio.0030326	2005-09-13	Peer ReviewâThe Newcomers' Perspective	0	8	2	4	0	0	0	0	0	0	0	1	0	5990	840	50	6880	2475	133	2608	9	0	9	1	0	0	0	Community Page
10.1371/journal.pbio.0030327	2005-09-13	Replication Publication	0	0	15	13	3	0	0	0	0	0	0	0	0	3181	682	50	3913	88	36	124	6	0	6	0	0	0	0	Editorial
10.1371/journal.pbio.0030328	2005-08-30	Single-Nucleosome Mapping of Histone Modifications in <italic>S. cerevisiae</italic>	0	8	137	4	160	0	0	0	0	0	0	0	0	13345	5285	113	18743	1353	910	2263	103	0	103	0	0	0	2	Research Article
10.1371/journal.pbio.0030329	2005-08-09	Field Tested: Grasslands Wonât Help Buffer Climate Change as CO2 Levels Rise	0	0	0	0	0	0	0	0	0	0	0	0	0	3266	305	53	3624	299	26	325	1	0	1	0	0	0	0	Synopsis
10.1371/journal.pbio.0030330	2005-08-09	Speciation Begins, but Doesn't End, with the Twist of a Shell	0	0	0	0	0	0	0	0	0	0	0	0	0	2082	224	44	2350	684	55	739	0	0	0	0	0	0	0	Synopsis
10.1371/journal.pbio.0030331	2005-09-20	Molecular Dissection of MesenchymalâEpithelial Interactions in the Hair Follicle	0	2	99	66	58	0	0	0	0	0	0	0	0	13015	5244	142	18401	1841	2135	3976	53	0	53	0	0	0	0	Research Article
10.1371/journal.pbio.0030332	2005-08-30	How Fruitflies Know It's Time for Lunch	0	0	0	0	0	0	0	0	0	0	0	0	0	1678	165	72	1915	90	13	103	1	0	1	0	0	0	0	Synopsis
10.1371/journal.pbio.0030333	2005-08-23	Why Not the Best? How Science Failed the Florida Panther	0	2	12	10	2	0	0	0	0	0	1	2	0	10447	1948	59	12454	1401	155	1556	60	0	60	0	0	0	0	Feature
10.1371/journal.pbio.0030334	2005-09-27	Two-Component Signal Transduction Pathways Regulating Growth and Cell Cycle Progression in a Bacterium: A System-Level Analysis	0	6	79	54	70	0	0	0	0	0	0	2	0	13785	4136	101	18022	1573	851	2424	76	0	76	0	0	0	2	Research Article
10.1371/journal.pbio.0030335	2005-09-13	Recombination Hotspots and Population Structure in <italic>Plasmodium falciparum</italic>	0	1	52	47	54	0	0	0	0	0	0	0	0	7732	2412	62	10206	694	271	965	61	0	61	0	0	0	0	Research Article
10.1371/journal.pbio.0030337	2005-09-06	<italic>Drosophila</italic> Heartless Acts with Heartbroken/Dof in Muscle Founder Differentiation	0	0	8	9	5	0	0	0	0	0	0	0	0	3899	1070	59	5028	642	154	796	18	0	18	0	0	0	1	Research Article
10.1371/journal.pbio.0030338	2005-09-27	The Period Length of Fibroblast Circadian Gene Expression Varies Widely among Human Individuals	0	3	60	62	34	0	0	0	0	0	0	0	0	7575	2225	70	9870	1121	419	1540	55	0	55	0	0	0	0	Research Article
10.1371/journal.pbio.0030339	2005-10-18	The Geographic Spread of the CCR5 ?32 HIV-Resistance Allele	0	6	53	37	17	0	0	0	1	0	1	4	0	24112	4527	115	28754	1363	429	1792	35	0	35	0	0	0	0	Research Article
10.1371/journal.pbio.0030340	2005-10-11	Bringing Evo Devo to Life	0	2	0	0	0	0	0	0	0	0	0	0	0	5088	1149	56	6293	845	66	911	17	0	17	0	0	0	0	Book Review/Science in the Media
10.1371/journal.pbio.0030341	2005-10-11	A Path to Discovery: The Career of Maclyn McCarty	0	1	0	0	0	0	0	0	0	0	0	15	0	3481	565	47	4093	1167	64	1231	1	0	1	0	0	0	0	Obituary
10.1371/journal.pbio.0030342	2005-09-27	Cortical Sensitivity to Visual Features in Natural Scenes	0	12	27	41	25	0	0	0	0	0	0	0	0	4696	1828	57	6581	431	162	593	57	0	57	0	0	0	2	Research Article
10.1371/journal.pbio.0030343	2005-10-04	Dynamic Properties of Network Motifs Contribute to Biological Network Organization	0	29	86	89	54	0	0	0	0	0	0	0	0	15650	5944	105	21699	658	335	993	108	0	108	0	0	0	1	Research Article
10.1371/journal.pbio.0030344	2005-09-06	Clear Evidence for Two Rounds of Vertebrate Genome Duplication	0	0	0	0	0	0	0	0	0	0	0	0	0	2747	504	45	3296	284	60	344	1	0	1	0	0	0	0	Synopsis
10.1371/journal.pbio.0030345	2005-08-30	The Molting Worm Sheds Its Genetic Secrets	0	0	0	0	0	0	0	0	0	0	0	0	0	1550	131	43	1724	401	23	424	0	0	0	0	0	0	0	Synopsis
10.1371/journal.pbio.0030346	2005-08-30	A Global View of DNA-Packing Proteins Cracks the Histone Code	0	0	0	0	0	0	0	0	0	0	0	0	0	4073	770	59	4902	209	24	233	0	0	0	0	0	0	0	Synopsis
10.1371/journal.pbio.0030347	2005-08-30	Comparing Gene Trees and Genome Trees: A Cobweb of Life?	0	0	0	0	0	0	0	0	0	0	0	0	0	2593	391	48	3032	362	30	392	9	0	9	0	0	0	0	Synopsis
10.1371/journal.pbio.0030348	2005-09-27	Fibroblast Culture Cells Keep Track of Circadian Rhythms	0	0	0	0	0	0	0	0	0	0	0	0	0	2865	340	59	3264	358	55	413	0	0	0	0	0	0	0	Synopsis
10.1371/journal.pbio.0030349	2005-10-11	How the Ecdysozoan Changed Its Coat	0	0	2	4	3	0	0	0	0	0	0	3	0	4989	1015	67	6071	1114	282	1396	22	0	22	0	0	0	0	Primer
10.1371/journal.pbio.0030350	2005-10-11	Correction: Highly Nonrandom Features of Synaptic Connectivity in Local Cortical Circuits	0	1	4	1	0	0	0	0	0	0	0	0	0	1345	243	60	1648	57	13	70	1	0	1	0	0	0	0	Correction
10.1371/journal.pbio.0030351	2005-09-27	Temperature Regulates Transcription in the Zebrafish Circadian Clock	0	0	26	29	18	0	0	0	0	0	0	0	0	6690	1939	73	8702	611	234	845	52	0	52	0	0	0	0	Research Article
10.1371/journal.pbio.0030352	2005-09-06	EnSNAREd by the Sperm Acrosome	0	0	0	0	0	0	0	0	0	0	0	0	0	1765	182	48	1995	156	12	168	0	0	0	0	0	0	0	Synopsis
10.1371/journal.pbio.0030353	2005-09-06	Casting a Wide Net to Fight Coronaviruses	0	0	0	0	0	0	0	0	0	0	0	0	0	1225	84	48	1357	53	15	68	0	0	0	0	0	0	0	Synopsis
10.1371/journal.pbio.0030354	2005-10-18	Enhanced Odor Discrimination and Impaired Olfactory Memory by Spatially Controlled Switch of AMPA Receptors	0	0	15	18	12	0	0	0	0	0	0	0	0	4995	1464	68	6527	662	184	846	32	0	32	0	0	0	0	Research Article
10.1371/journal.pbio.0030355	2005-10-11	From Art to Engineering? The Rise of In Vivo Mammalian Electrophysiology via Genetically Targeted Labeling and Nonlinear Imaging	0	1	6	0	4	0	0	0	0	0	0	0	0	4355	1678	55	6088	264	70	334	47	0	47	0	0	0	0	Essay
10.1371/journal.pbio.0030356	2005-10-25	Modeling T Cell Antigen Discrimination Based on Feedback Control of Digital ERK Responses	0	8	88	91	86	0	0	0	0	0	0	0	0	8725	3238	113	12076	852	970	1822	64	0	64	0	0	0	6	Research Article
10.1371/journal.pbio.0030357	2005-10-11	Emergence of Young Human Genes after a Burst of Retroposition in Primates	0	9	68	74	75	0	0	0	0	0	0	2	0	8039	3263	102	11404	657	353	1010	72	0	72	0	0	0	1	Research Article
10.1371/journal.pbio.0030358	2005-09-06	A Signaling Pathway at the Heart of Muscle Development	0	0	0	0	0	0	0	0	0	0	0	0	0	1465	166	41	1672	112	12	124	0	0	0	0	0	0	0	Synopsis
10.1371/journal.pbio.0030359	2005-09-27	Mapping Core Communication Networks in Bacteria	0	0	0	0	0	0	0	0	0	0	0	0	0	1771	293	48	2112	93	11	104	1	0	1	0	0	0	0	Synopsis
10.1371/journal.pbio.0030360	2005-09-27	Complex Cells in the Brain's Vision Center Tune in to Natural Scenes	0	0	0	0	0	0	0	0	0	0	0	0	0	1995	169	46	2210	489	26	515	2	0	2	0	0	0	0	Synopsis
10.1371/journal.pbio.0030361	2005-09-13	Clues to the Evolution of the Malarial Chromosome	0	0	0	0	0	0	0	0	0	0	0	0	0	1407	141	40	1588	25	11	36	0	0	0	0	0	0	0	Synopsis
10.1371/journal.pbio.0030362	2005-10-18	Improvement of Tactile Discrimination Performance and Enlargement of Cortical Somatosensory Maps after 5 Hz rTMS	0	0	49	27	20	0	0	0	0	0	0	0	0	7546	1479	79	9104	2392	259	2651	49	0	49	0	0	0	0	Research Article
10.1371/journal.pbio.0030363	2005-10-18	Rapid Behavioral and Genomic Responses to Social Opportunity	0	4	58	25	33	0	0	0	1	0	0	0	0	6251	2214	64	8529	460	226	686	90	0	90	0	0	0	0	Research Article
10.1371/journal.pbio.0030364	2005-12-13	Evolution for Everyone: How to Increase Acceptance of, Interest in, and Knowledge about Evolution	0	1	11	6	1	0	0	0	1	0	0	0	0	12927	4475	109	17511	603	178	781	82	0	82	2	0	0	0	Essay
10.1371/journal.pbio.0030366	2005-09-20	Molecular Signatures of the Developing Hair Follicle	0	2	0	0	0	0	0	0	0	0	0	0	0	4154	384	59	4597	113	36	149	2	0	2	0	0	0	0	Synopsis
10.1371/journal.pbio.0030367	2005-10-11	Published and Not Perished	0	0	1	0	0	0	0	0	0	0	0	0	0	4206	747	48	5001	66	15	81	9	0	9	1	0	0	0	Editorial
10.1371/journal.pbio.0030368	2005-10-25	Divergent Selection and the Evolution of Signal Traits and Mating Preferences	0	5	57	46	17	0	0	0	0	0	0	0	0	5448	1711	57	7216	642	150	792	79	0	79	0	0	0	1	Research Article
10.1371/journal.pbio.0030369	2005-10-04	Charting the Interplay between Structure and Dynamics in Complex Networks	0	0	0	0	0	0	0	0	0	0	0	0	0	2469	504	44	3017	87	29	116	24	0	24	0	0	0	0	Synopsis
10.1371/journal.pbio.0030370	2005-11-01	Exploitative and Hierarchical Antagonism in a Cooperative Bacterium	0	2	27	19	11	0	0	0	0	0	0	0	0	3503	1205	57	4765	312	98	410	41	0	41	0	0	0	0	Research Article
10.1371/journal.pbio.0030371	2005-10-25	Wave-Like Spread of Ebola Zaire	0	4	29	27	12	0	0	0	0	0	0	0	0	11326	3017	78	14421	975	382	1357	1	0	1	0	0	0	0	Research Article
10.1371/journal.pbio.0030372	2005-11-15	An Ideal Society? Neighbors of Diverse Origins Interact to Create and Maintain Complex Mini-Organs in the Skin	0	1	7	5	3	0	0	0	0	0	0	0	0	3550	957	65	4572	339	137	476	13	0	13	0	0	0	0	Primer
10.1371/journal.pbio.0030373	2005-10-11	Correction: Directed Migration of Positively Selected Thymocytes Visualized in Real Time	0	0	0	0	0	0	0	0	0	0	0	0	0	988	133	50	1171	25	6	31	0	0	0	0	0	0	0	Correction
10.1371/journal.pbio.0030374	2005-10-25	Differential Recruitment of Pre-mRNA Splicing Factors to Alternatively Spliced Transcripts In Vivo	0	0	10	4	12	0	0	0	0	0	0	0	0	5620	2285	67	7972	466	172	638	25	0	25	0	0	0	0	Research Article
10.1371/journal.pbio.0030375	2005-11-08	Different Catalytic Mechanisms in Mammalian Selenocysteine- and Cysteine-Containing Methionine-<italic>R</italic>-Sulfoxide Reductases	0	0	50	39	36	0	0	0	0	0	0	0	0	3729	1006	57	4792	462	172	634	7	0	7	0	0	0	0	Research Article
10.1371/journal.pbio.0030376	2005-10-11	Correction: Traces of Archaic Mitochondrial Lineages Persist in Austronesian-Speaking Formosan Populations	0	0	0	2	0	0	0	0	0	0	0	0	0	1285	228	54	1567	58	12	70	33	0	33	0	0	0	0	Correction
10.1371/journal.pbio.0030378	2005-11-01	The Case for Selection at <italic>CCR5-</italic>?<italic>32</italic>	0	6	69	38	32	0	0	0	0	0	0	4	0	10717	3513	83	14313	2658	1240	3898	59	0	59	2	0	0	2	Research Article
10.1371/journal.pbio.0030379	2005-09-27	Temperature Regulates the Zebrafish Clock	0	0	1	0	0	0	0	0	0	0	0	0	0	1890	249	45	2184	387	31	418	2	0	2	1	0	0	0	Synopsis
10.1371/journal.pbio.0030380	2005-10-01	First Observation of Tool Use in Wild Gorillas	0	6	33	27	2	0	0	0	2	0	0	13	0	51749	5990	251	57990	976	166	1142	68	0	68	2	0	0	0	Research Article
10.1371/journal.pbio.0030381	2005-11-01	Evolution of Mutational Robustness in an RNA Virus	0	3	27	26	25	0	0	0	0	0	0	0	0	4815	1827	62	6704	443	154	597	73	0	73	0	0	0	0	Research Article
10.1371/journal.pbio.0030382	2005-11-15	Darwin's <italic>Other</italic> Books: âRedâ and âTransmutationâ Notebooks, âSketch,â âEssay,â and <italic>Natural Selection</italic>	0	0	1	0	0	0	0	0	0	0	0	0	0	5758	1100	78	6936	1082	48	1130	2	0	2	0	0	0	0	Book Review/Science in the Media
10.1371/journal.pbio.0030383	2005-11-08	Mechanism of Filament Nucleation and Branch Stability Revealed by the Structure of the Arp2/3 Complex at Actin Branch Junctions	0	1	25	18	25	0	0	0	0	0	0	1	0	3673	1206	53	4932	514	204	718	30	0	30	0	0	0	0	Research Article
10.1371/journal.pbio.0030384	2005-11-01	Variant Histone H2A.Z Is Globally Localized to the Promoters of Inactive\n Yeast Genes and Regulates Nucleosome Positioning	0	3	99	159	112	0	0	0	0	0	0	1	0	11102	2816	97	14015	1111	641	1752	34	0	34	0	0	0	0	Research Article
10.1371/journal.pbio.0030385	2005-10-01	Wild Gorillas Handy with a Stick	0	0	0	0	0	0	0	0	0	0	0	2	0	5807	458	59	6324	185	28	213	2	0	2	0	0	0	0	Synopsis
10.1371/journal.pbio.0030386	2005-11-01	Ultrasonic Songs of Male Mice	0	2	81	96	47	1	0	0	1	1	14	6	0	93741	8195	697	102633	1272	1163	2435	95	0	95	0	0	0	0	Research Article
10.1371/journal.pbio.0030387	2005-11-15	Ancient and Recent Positive Selection Transformed Opioid <italic>cis</italic>-Regulation in Humans	0	18	61	67	51	0	0	0	0	0	0	0	0	14244	3296	92	17632	507	222	729	77	0	77	1	0	0	0	Research Article
10.1371/journal.pbio.0030388	2005-10-18	Genetic and Behavioral Investigations into Odor Discrimination and Memory	0	0	0	0	0	0	0	0	0	0	0	0	0	2192	230	50	2472	96	16	112	0	0	0	0	0	0	0	Synopsis
10.1371/journal.pbio.0030389	2005-10-25	New Environments Set the Stage for Changing Tastes in Mates	0	0	1	0	0	0	0	0	0	0	0	0	0	1185	129	44	1358	81	8	89	0	0	0	0	0	0	0	Synopsis
10.1371/journal.pbio.0030390	2005-10-18	Social Opportunity Produces Brain Changes in Fish	0	0	0	0	0	1	0	0	0	0	0	0	0	2371	370	51	2792	94	10	104	0	0	0	0	0	0	0	Synopsis
10.1371/journal.pbio.0030391	2005-10-25	Experimentally Validated Model Accounts for T Cells' Discriminating Ways	0	0	0	0	0	0	0	0	0	0	0	0	0	1301	178	43	1522	73	10	83	0	0	0	0	0	0	0	Synopsis
10.1371/journal.pbio.0030392	2005-11-15	Motifs, Control, and Stability	0	9	11	11	6	0	0	0	0	0	0	0	0	5958	2182	56	8196	334	141	475	46	0	46	0	0	0	0	Primer
10.1371/journal.pbio.0030393	2005-11-08	Dynamic Acetylation of All Lysine 4âMethylated Histone H3 in the Mouse Nucleus: Analysis at c-<italic>fos</italic> and c-<italic>jun</italic>	0	2	35	38	25	0	0	0	0	0	0	0	0	7298	1976	66	9340	672	475	1147	32	0	32	0	0	0	0	Research Article
10.1371/journal.pbio.0030394	2005-11-15	Linking Biodiversity Conservation and Livelihoods in India	0	0	4	4	0	0	0	0	0	0	0	0	0	4972	1005	53	6030	1497	139	1636	50	0	50	0	0	0	0	Community Page
10.1371/journal.pbio.0030395	2005-11-15	The Cell Nucleus and Aging: Tantalizing Clues and Hopeful Promises	0	1	12	8	8	1	0	0	0	0	0	1	0	26705	3519	116	30340	791	275	1066	40	0	40	0	0	0	0	Essay
10.1371/journal.pbio.0030396	2005-11-15	Jump-Starting a Cellular World: Investigating the Origin of Life, from Soup to Networks	0	13	7	2	1	0	0	0	1	16	1	0	0	19475	5245	137	24857	893	124	1017	29	0	29	1	0	0	0	Feature
10.1371/journal.pbio.0030397	2005-10-18	Geographic Spread of an AIDS-Resistant Mutation	0	0	0	0	0	0	0	0	0	0	0	0	0	3138	298	48	3484	1055	44	1099	0	0	0	0	0	0	0	Synopsis
10.1371/journal.pbio.0030398	2005-11-01	Antisocial Behavior in Cooperative Bacteria (or, Why Can't Bacteria Just Get Along?)	0	0	0	0	0	0	0	0	0	0	0	0	0	3377	436	50	3863	87	29	116	5	0	5	0	0	0	0	Synopsis
10.1371/journal.pbio.0030399	2005-10-11	Retrocopied Genes May Enhance Male Fitness	0	0	0	0	0	0	0	0	0	0	0	0	0	1735	175	42	1952	26	15	41	0	0	0	0	0	0	0	Synopsis
10.1371/journal.pbio.0030400	2005-11-01	A Well-Studied Disease-Resistance Gene Shows No Signs of Selection	0	0	1	0	0	0	0	0	0	0	0	0	0	1842	232	41	2115	71	14	85	0	0	0	0	0	0	0	Synopsis
10.1371/journal.pbio.0030401	2005-11-15	Impaired DNA Replication within Progenitor Cell Pools Promotes Leukemogenesis	0	0	12	11	15	0	0	0	0	0	0	0	0	5644	1169	202	7015	664	158	822	12	0	12	0	0	0	0	Research Article
10.1371/journal.pbio.0030402	2005-11-15	Theta Rhythms Coordinate HippocampalâPrefrontal Interactions in a Spatial Memory Task	0	14	139	166	102	0	0	0	0	0	0	0	0	9784	4070	93	13947	1215	690	1905	132	0	132	0	0	0	4	Research Article
10.1371/journal.pbio.0030403	2005-10-25	Charting the Path of the Deadly Ebola Virus in Central Africa	0	0	0	0	0	0	0	0	0	0	0	0	0	3985	365	47	4397	379	40	419	0	0	0	0	0	0	0	Synopsis
10.1371/journal.pbio.0030404	2005-11-15	Epstein-Barr Virus Provides a New Paradigm: A Requirement for the Immediate Inhibition of Apoptosis	0	2	35	21	45	0	0	0	0	0	0	0	0	4760	1676	62	6498	608	247	855	29	0	29	0	0	0	0	Research Article
10.1371/journal.pbio.0030405	2005-11-15	Systematic Discovery of New Recognition Peptides Mediating Protein Interaction Networks	0	17	83	111	72	0	0	0	1	0	0	0	0	10782	3609	93	14484	689	401	1090	98	0	98	0	0	0	2	Research Article
10.1371/journal.pbio.0030406	2005-10-25	Alternative mRNA Splicing: Control by Combination	0	0	0	0	0	0	0	0	0	0	0	0	0	3058	486	58	3602	89	11	100	0	0	0	0	0	0	0	Synopsis
10.1371/journal.pbio.0030407	2005-11-01	A Role for Selection in the Evolution of Genetic Robustness	0	0	0	0	0	0	0	0	0	0	0	0	0	1282	168	43	1493	188	32	220	0	0	0	0	0	0	0	Synopsis
10.1371/journal.pbio.0030408	2005-10-18	Stimulating the Brain Makes the Fingers More Sensitive	0	0	0	0	0	0	0	0	0	0	0	0	0	2744	139	51	2934	446	20	466	0	0	0	0	0	0	0	Synopsis
10.1371/journal.pbio.0030409	2005-11-15	Scientific Longevity	0	0	0	0	0	0	0	0	0	0	0	0	0	2991	697	48	3736	52	34	86	4	0	4	0	0	0	0	Editorial
10.1371/journal.pbio.0030410	2005-11-29	Tracing the Origin and Spread of Agriculture in Europe	0	2	51	42	22	0	0	0	1	0	0	3	0	15087	3947	125	19159	2459	461	2920	103	0	103	1	0	0	0	Research Article
10.1371/journal.pbio.0030411	2005-11-08	Arp2/3: Structural Insights into a Primary Engine of Cell Motility	0	0	0	0	0	0	0	0	0	0	0	0	0	1103	108	41	1252	60	8	68	0	0	0	0	0	0	0	Synopsis
10.1371/journal.pbio.0030412	2005-11-29	Neural Substrate of Body Size: Illusory Feeling of Shrinking of the Waist	0	4	25	27	12	0	0	0	0	0	0	2	0	13264	2176	115	15555	1189	302	1491	71	0	71	0	0	0	1	Research Article
10.1371/journal.pbio.0030413	2005-11-01	Preparing for Transcription: The Role of Histone H2A.Z	0	0	0	0	0	0	0	0	0	0	0	0	0	1434	209	46	1689	3187	448	3635	0	0	0	0	0	0	0	Synopsis
10.1371/journal.pbio.0030415	2005-11-29	Effects of Hypothalamic Neurodegeneration on Energy Balance	0	1	42	28	35	0	0	0	0	0	0	0	0	5456	1611	78	7145	794	330	1124	7	0	7	0	0	0	0	Research Article
10.1371/journal.pbio.0030416	2005-11-29	Securin Is Not Required for Chromosomal Stability in Human Cells	0	0	14	26	15	0	0	0	0	0	0	0	0	3142	1033	55	4230	455	125	580	13	0	13	0	0	0	0	Research Article
10.1371/journal.pbio.0030417	2005-11-15	Selection on a Neural Gene Regulator Sheds Light on Human Evolution	0	0	0	0	0	0	0	0	0	0	0	0	0	2265	241	79	2585	63	13	76	1	0	1	0	0	0	0	Synopsis
10.1371/journal.pbio.0030419	2005-11-08	Selenium Speeds Reactions	0	0	3	0	0	0	0	0	0	0	0	0	0	1941	178	43	2162	236	26	262	0	0	0	0	0	0	0	Synopsis
10.1371/journal.pbio.0030420	2005-11-01	Music to Her Ears? Male Mice Sing an Ultrasonic Tune	0	0	0	0	0	0	0	0	0	2	0	0	0	5351	1201	77	6629	619	52	671	0	0	0	0	0	0	0	Synopsis
10.1371/journal.pbio.0030421	2005-12-13	SelenoproteinsâTracing the Role of a Trace Element in Protein Function	0	0	10	7	1	0	0	0	0	0	0	0	0	3650	1270	50	4970	415	162	577	11	0	11	0	0	0	0	Primer
10.1371/journal.pbio.0030422	2005-11-29	DNA Barcoding: Error Rates Based on Comprehensive Sampling	0	5	221	344	90	0	0	0	0	0	0	1	0	14520	5898	113	20531	1123	578	1701	159	0	159	0	0	0	0	Research Article
10.1371/journal.pbio.0030423	2005-11-29	Ankyrin-B Coordinates the Na/K ATPase, Na/Ca Exchanger, and InsP<sub>3</sub> Receptor in a Cardiac T-Tubule/SR Microdomain	0	0	56	46	44	0	0	0	0	0	0	0	0	4055	1199	64	5318	758	293	1051	14	0	14	0	0	0	0	Research Article
10.1371/journal.pbio.0030424	2005-11-15	A Systematic Way to Find Linear Motifs Mediating ProteinâProtein Interactions	0	1	0	0	0	0	0	0	0	0	0	0	0	1704	289	50	2043	187	50	237	0	0	0	0	0	0	0	Synopsis
10.1371/journal.pbio.0030425	2005-12-13	The Heart of Medicine	0	0	0	0	0	0	0	0	0	0	0	0	0	3931	569	56	4556	451	65	516	1	0	1	0	0	0	0	Book Review/Science in the Media
10.1371/journal.pbio.0030426	2005-12-01	Opening Access to Cell Biology	0	0	0	0	0	0	0	0	0	0	0	0	0	3464	532	33	4029	125	21	146	4	0	4	0	0	0	0	Editorial
10.1371/journal.pbio.0030427	2005-12-13	Promoting Science Literacy by Engaging the Public	0	0	0	0	0	0	0	0	0	0	0	0	0	2780	492	51	3323	536	37	573	5	0	5	0	0	0	0	Book Review/Science in the Media
10.1371/journal.pbio.0030428	2005-11-15	Correction: Design of Wide-Spectrum Inhibitors Targeting Coronavirus Main Proteases	0	0	0	1	0	0	0	0	0	0	0	0	0	1295	190	49	1534	35	8	43	2	0	2	0	0	0	0	Correction
10.1371/journal.pbio.0030429	2005-12-13	Eco-Defense against Invasions	0	0	4	5	4	0	0	0	0	0	0	0	0	5625	1458	68	7151	293	96	389	49	0	49	0	0	0	0	Feature
10.1371/journal.pbio.0030430	2005-11-15	Virus Proteins Prevent Cell Suicide Long Enough to Establish Latent Infection	0	0	0	0	0	0	0	0	0	0	0	18	0	3580	370	63	4013	272	21	293	30	0	30	0	0	0	0	Synopsis
10.1371/journal.pbio.0030431	2005-11-08	For Some Genes, Acetylation/Deacetylation Cycling Is the Real Turn-On	0	1	0	0	0	0	0	0	0	0	0	0	0	1537	247	45	1829	173	16	189	3	0	3	0	0	0	0	Synopsis
10.1371/journal.pbio.0030432	2005-11-15	Synchronized Brain Interactions Associated with Memory and Decision-Making	0	0	0	0	0	0	0	0	0	0	0	0	0	1800	251	45	2096	197	63	260	0	0	0	0	0	0	0	Synopsis
10.1371/journal.pbio.0030433	2005-11-15	A Surprising New Path to Tumor Development	0	0	0	0	0	0	0	0	0	0	0	0	0	1986	174	49	2209	88	15	103	0	0	0	0	0	0	0	Synopsis
10.1371/journal.pbio.0030434	2005-11-29	Ankyrin-B Binds Disparate Proteins to Keep Calcium Flowing in the Heart	0	0	0	0	0	0	0	0	0	0	0	0	0	1037	101	44	1182	360	40	400	1	0	1	0	0	0	0	Synopsis
10.1371/journal.pbio.0030435	2005-11-29	DNA Barcodes Perform Best with Well-Characterized Taxa	0	0	0	0	0	0	0	0	0	0	0	0	0	1959	643	47	2649	167	49	216	5	0	5	0	0	0	0	Synopsis
10.1371/journal.pbio.0030436	2005-11-29	Go West, Early Man: Modeling the Origin and Spread of Early Agriculture	0	1	0	0	0	0	0	0	0	0	0	0	0	2822	427	46	3295	1622	63	1685	0	0	0	0	0	0	0	Synopsis
10.1371/journal.pbio.0030437	2005-11-29	An Insecure Role for Securin in Chromosome Segregation	0	0	0	0	0	0	0	0	0	0	0	0	0	927	116	45	1088	38	14	52	0	0	0	0	0	0	0	Synopsis
10.1371/journal.pbio.0030438	2005-11-29	What Makes Mice Fat? How the Brain Controls Energy Balance	0	0	0	0	0	0	0	0	0	0	0	0	0	1697	251	45	1993	282	25	307	1	0	1	0	0	0	0	Synopsis
10.1371/journal.pbio.0030439	2005-11-29	Neural Basis of Body Image: How to Lose Inches at the (Perceived) Flick of the Wrist	0	2	0	0	0	0	0	0	0	0	0	0	0	3472	312	62	3846	200	26	226	5	0	5	0	0	0	0	Synopsis
10.1371/journal.pbio.0040001	2005-12-13	Functional Diversity of PlantâPollinator Interaction Webs Enhances the Persistence of Plant Communities	0	3	85	49	11	0	0	0	0	0	0	0	0	11389	3981	89	15459	703	408	1111	264	0	264	0	0	0	3	Research Article
10.1371/journal.pbio.0040002	2005-12-20	Conserved and Variable Functions of the ?<sup>E</sup> Stress Response in Related Genomes	0	2	109	53	113	0	0	0	0	0	0	0	0	6730	3031	75	9836	1672	1465	3137	26	0	26	0	0	0	0	Research Article
10.1371/journal.pbio.0040003	2005-12-20	RNA Viral Community in Human Feces: Prevalence of Plant Pathogenic Viruses	0	4	78	58	66	2	1	0	0	0	0	1	0	12840	3459	95	16394	2010	608	2618	44	0	44	0	0	0	1	Research Article
10.1371/journal.pbio.0040004	2005-12-20	Identification of <italic>Drosophila</italic> Gene Products Required for Phagocytosis of <italic>Candida</italic> <italic>albicans</italic>	0	0	57	23	50	0	0	0	0	0	0	0	0	7920	2420	87	10427	1093	485	1578	47	0	47	0	0	0	2	Research Article
10.1371/journal.pbio.0040005	2005-12-20	Horizontal Transfer of a Plant Transposon	0	5	29	39	25	0	0	0	0	0	0	1	0	7437	2836	76	10349	571	234	805	28	0	28	0	0	0	0	Research Article
10.1371/journal.pbio.0040006	2005-11-29	Functional Amyloid Formation within Mammalian Tissue	0	2	132	179	94	0	0	0	0	0	0	2	0	11302	4435	94	15831	1561	634	2195	40	0	40	1	0	0	3	Research Article
10.1371/journal.pbio.0040007	2005-12-27	The Evolution of Senescence and Post-Reproductive Lifespan in Guppies <italic>(Poecilia reticulata)</italic>	0	2	32	20	16	0	0	0	3	0	1	2	0	10688	2571	78	13337	983	246	1229	86	0	86	0	0	0	1	Research Article
10.1371/journal.pbio.0040008	2005-11-29	The Unfolding of Amyloid's True Colors	0	0	0	0	0	0	0	0	0	0	0	0	0	2063	256	39	2358	145	35	180	0	0	0	0	0	0	0	Synopsis
10.1371/journal.pbio.0040009	2005-12-27	Activation of NK Cells by an Endocytosed Receptor for Soluble HLA-G	0	0	88	69	32	0	0	0	0	0	0	0	0	5075	1910	65	7050	1058	454	1512	30	0	30	0	0	0	6	Research Article
10.1371/journal.pbio.0040010	2005-12-20	Ets1-Related Protein Is a Key Regulator of Vasculogenesis in Zebrafish	0	1	51	26	43	0	0	0	0	0	0	0	0	5723	2190	65	7978	989	372	1361	28	0	28	0	0	0	0	Research Article
10.1371/journal.pbio.0040011	2006-01-03	Stepwise Translocation of Dpo4 Polymerase during Error-Free Bypass of an oxoG Lesion	0	0	46	78	52	0	0	0	0	0	0	0	0	3105	917	57	4079	366	139	505	7	0	7	0	0	0	0	Research Article
10.1371/journal.pbio.0040012	2005-12-13	Diverse Pollination Networks Key to Ecosystem Sustainability	0	1	0	0	0	0	0	0	0	0	2	1	0	2888	527	46	3461	216	38	254	5	0	5	0	0	0	0	Synopsis
10.1371/journal.pbio.0040013	2005-12-20	Finding Sigma-Controlled Promoters	0	0	2	0	0	0	0	0	0	0	0	0	0	2655	322	44	3021	127	29	156	18	0	18	0	0	0	0	Synopsis
10.1371/journal.pbio.0040014	2006-01-17	Living with the Trickster: Crows, Ravens, and Human Culture	0	0	0	0	0	0	0	0	0	0	0	9	0	3885	755	56	4696	4636	71	4707	11	0	11	0	0	0	0	Book Review/Science in the Media
10.1371/journal.pbio.0040015	2005-12-20	Thriving Community of Pathogenic Plant Viruses Found in the Human Gut	0	0	0	0	0	0	0	0	0	0	0	0	0	2923	380	43	3346	799	67	866	0	0	0	0	0	0	0	Synopsis
10.1371/journal.pbio.0040016	2005-12-27	Getting an Evolutionary Handle on Life after Reproduction	0	0	0	0	0	0	0	0	0	0	0	0	0	1917	222	40	2179	132	15	147	1	0	1	0	0	0	0	Synopsis
10.1371/journal.pbio.0040017	2005-12-20	A Master Switch? <italic>etsrp</italic> Directs Blood Vessel Development in Zebrafish	0	0	0	0	0	0	0	0	0	0	0	0	0	1652	217	46	1915	215	34	249	0	0	0	0	0	0	0	Synopsis
10.1371/journal.pbio.0040018	2005-12-20	Fly Genes That Help Devour a Fungal Parasite	0	0	3	0	0	0	0	0	0	0	0	0	0	1255	93	43	1391	84	29	113	0	0	0	0	0	0	0	Synopsis
10.1371/journal.pbio.0040019	2006-01-17	Men, Women, and Ghosts in Science	0	3	14	19	4	1	0	0	0	0	2	1	0	55567	8602	194	64363	1532	305	1837	85	0	85	12	0	0	0	Essay
10.1371/journal.pbio.0040020	2006-01-17	Atypical Membrane Topology and Heteromeric Function of <italic>Drosophila</italic> Odorant Receptors In Vivo	0	3	154	71	125	0	0	0	0	0	0	0	0	9142	3513	91	12746	867	446	1313	100	0	100	0	0	0	8	Research Article
10.1371/journal.pbio.0040021	2006-01-10	Intronic Binding Sites for hnRNP A/B and hnRNP F/H Proteins Stimulate Pre-mRNA Splicing	0	0	40	29	59	0	0	0	0	0	0	0	0	4650	1973	57	6680	746	267	1013	27	0	27	0	0	0	1	Research Article
10.1371/journal.pbio.0040022	2006-01-03	Two-Photon Imaging of Cortical Surface Microvessels Reveals a Robust Redistribution in Blood Flow after Vascular Occlusion	0	2	56	47	41	0	0	0	0	0	0	0	0	6141	1915	67	8123	727	382	1109	50	0	50	0	0	0	0	Research Article
10.1371/journal.pbio.0040023	2006-01-17	Bacterial Stress Responses: What Doesn't Kill Them Can Make Them Stronger	0	4	19	16	6	0	0	0	0	0	0	0	0	8815	3041	73	11929	3133	648	3781	68	0	68	0	0	0	0	Primer
10.1371/journal.pbio.0040024	2006-01-17	The âEtsâ Factor: Vessel Formation in ZebrafishâThe Missing Link?	0	0	3	3	1	0	0	0	0	0	0	0	0	2638	731	46	3415	315	136	451	11	0	11	0	0	0	0	Primer
10.1371/journal.pbio.0040025	2006-01-24	Genetic Signature of Anthropogenic Population Collapse in Orang-utans	0	1	55	62	22	0	0	0	0	0	0	0	0	10491	3690	82	14263	503	278	781	159	0	159	0	0	0	3	Research Article
10.1371/journal.pbio.0040026	2006-01-17	Critical Role of Gap Junction Coupled K<sub>ATP</sub> Channel Activity for Regulated Insulin Secretion	0	0	24	14	20	0	0	0	0	0	0	0	0	4899	1526	63	6488	464	247	711	22	0	22	0	0	0	0	Research Article
10.1371/journal.pbio.0040027	2006-01-17	Structural Basis of Competitive Recognition of p53 and MDM2 by HAUSP/USP7: Implications for the Regulation of the p53âMDM2 Pathway	0	0	32	32	26	0	0	0	0	0	0	0	0	4812	2190	64	7066	1067	617	1684	25	0	25	0	0	0	1	Research Article
10.1371/journal.pbio.0040028	2006-01-17	Attenuation of Self-Generated Tactile Sensations Is Predictive, not Postdictive	0	0	23	6	18	0	0	0	1	0	3	0	0	5657	1137	67	6861	392	117	509	76	0	76	0	0	0	0	Research Article
10.1371/journal.pbio.0040029	2005-12-27	Dynamic Remodeling of Dendritic Arbors in GABAergic Interneurons of Adult Visual Cortex	0	1	68	42	34	0	0	0	0	0	0	1	0	11692	3350	110	15152	657	384	1041	22	0	22	0	0	0	1	Research Article
10.1371/journal.pbio.0040030	2005-12-27	Inside a Killer: Immune Signals May Promote Vascular Growth	0	0	0	0	0	0	0	0	0	0	0	0	0	1311	156	54	1521	74	17	91	0	0	0	0	0	0	0	Synopsis
10.1371/journal.pbio.0040031	2005-12-27	Sirt1 Regulates Insulin Secretion by Repressing UCP2 in Pancreatic ? Cells	0	5	164	110	109	0	0	0	0	0	0	0	0	14436	5318	114	19868	1945	1189	3134	65	0	65	0	0	0	0	Research Article
10.1371/journal.pbio.0040032	2006-01-03	Righting the Wrongs: Structural Insights into Replicating Damaged DNA	0	0	0	0	0	0	0	0	0	0	0	0	0	1019	83	40	1142	40	11	51	0	0	0	0	0	0	0	Synopsis
10.1371/journal.pbio.0040033	2006-01-17	Under Review	0	0	1	0	0	0	0	0	0	0	0	0	0	4172	758	47	4977	102	17	119	0	0	0	0	0	0	0	Editorial
10.1371/journal.pbio.0040034	2006-01-17	A Novel Design Principle for the Insect Odorant Receptor	0	0	0	0	0	0	0	0	0	0	0	0	0	1489	238	44	1771	327	93	420	2	0	2	0	0	0	0	Synopsis
10.1371/journal.pbio.0040035	2005-12-20	Jumping Genes Cross Plant Species Boundaries	0	0	0	0	0	0	0	0	0	0	0	1	0	4209	488	50	4747	205	18	223	1	0	1	0	0	0	0	Synopsis
10.1371/journal.pbio.0040036	2006-02-14	Autophagy: A Forty-Year Search for a Missing Membrane Source	0	0	45	19	22	0	0	0	0	0	0	0	0	6794	2766	78	9638	765	429	1194	48	0	48	0	0	0	0	Unsolved Mystery
10.1371/journal.pbio.0040038	2006-01-24	Hem-1 Complexes Are Essential for Rac Activation, Actin Polymerization, and Myosin Regulation during Neutrophil Chemotaxis	0	1	39	27	38	0	0	0	0	0	0	0	0	6419	1970	89	8478	844	457	1301	28	0	28	0	0	0	0	Research Article
10.1371/journal.pbio.0040039	2006-01-31	Conditional Expression of Smad7 in Pancreatic ? Cells Disrupts TGF-? Signaling and Induces Reversible Diabetes Mellitus	0	0	23	36	25	0	0	0	0	0	0	0	0	5169	1944	83	7196	619	344	963	22	0	22	0	0	0	0	Research Article
10.1371/journal.pbio.0040040	2006-01-17	Structural Insights into the Regulation of a Key Tumor Suppressor	0	0	0	0	0	0	0	0	0	0	0	0	0	1031	168	38	1237	67	30	97	1	0	1	0	0	0	0	Synopsis
10.1371/journal.pbio.0040041	2006-01-10	Looping Out Introns to Help Splicing	0	0	0	0	0	0	0	0	0	0	0	0	0	1761	203	52	2016	187	15	202	11	0	11	0	0	0	0	Synopsis
10.1371/journal.pbio.0040042	2005-12-27	A New Window into Structural Plasticity in the Adult Visual Cortex	0	0	1	0	1	0	0	0	0	0	0	0	0	1905	255	42	2202	169	31	200	2	0	2	0	0	0	0	Synopsis
10.1371/journal.pbio.0040043	2006-01-03	Redundancy in Cortical Surface Vessels Supports Persistent Blood Flow	0	0	4	0	0	0	0	0	0	0	0	0	0	1276	105	41	1422	133	15	148	1	0	1	0	0	0	0	Synopsis
10.1371/journal.pbio.0040044	2005-12-27	The \n\t\t\t\t\t<italic>Sirt1</italic> Gene Promotes Insulin Secretion in Accord with Diet\n\t\t\t\t	0	0	0	0	0	0	0	0	0	0	0	0	0	2247	437	47	2731	1790	137	1927	3	0	3	0	0	0	0	Synopsis
10.1371/journal.pbio.0040045	2006-03-28	Plasticity of the \n\t\t\t\t\t<italic>cis</italic>-Regulatory Input Function of a Gene\n\t\t\t\t	0	11	61	40	45	0	0	0	0	0	0	0	0	6041	2628	61	8730	405	171	576	96	0	96	0	0	0	0	Research Article
10.1371/journal.pbio.0040046	2006-01-31	Reconstructing an Ancestral Mammalian Immune Supercomplex from a Marsupial Major Histocompatibility Complex	0	2	42	34	23	0	0	0	0	0	0	3	0	7190	2052	78	9320	809	218	1027	28	0	28	0	0	0	7	Research Article
10.1371/journal.pbio.0040047	2006-02-14	The Bittersweet Sounds of the Modern Food Chain	0	0	0	0	0	0	0	0	0	0	0	0	0	3910	641	71	4622	308	24	332	3	0	3	0	0	0	0	Book Review/Science in the Media
10.1371/journal.pbio.0040048	2006-01-17	Self-Generated Touch: A Neural Perspective	0	0	1	0	1	0	0	0	0	0	0	0	0	1124	98	48	1270	125	17	142	2	0	2	0	0	0	0	Synopsis
10.1371/journal.pbio.0040049	2006-02-14	Oscillations, Intercellular Coupling, and Insulin Secretion in Pancreatic ? Cells	0	2	11	12	5	0	0	0	0	0	0	1	0	4760	1881	65	6706	758	199	957	33	0	33	0	0	0	0	Primer
10.1371/journal.pbio.0040050	2006-02-14	Pandemic Influenza: The Inside Story	0	3	7	6	7	0	0	0	0	0	0	2	0	14967	5071	99	20137	563	143	706	23	0	23	0	0	0	0	Feature
10.1371/journal.pbio.0040051	2006-02-14	p16<sup>INK4a</sup> Prevents Centrosome Dysfunction and Genomic Instability in Primary Cells	0	0	48	55	25	0	0	0	0	0	0	0	0	4889	2114	73	7076	516	333	849	20	0	20	0	0	0	0	Research Article
10.1371/journal.pbio.0040052	2006-02-14	Gene Losses during Human Origins	0	7	57	44	41	0	0	0	3	0	0	1	0	13791	4917	84	18792	1078	419	1497	88	0	88	0	0	0	2	Research Article
10.1371/journal.pbio.0040053	2006-01-17	Potassium Channels Rule over Insulin Release with an Ion Fist	0	0	0	0	0	0	0	0	0	0	0	0	0	2970	274	52	3296	2570	141	2711	1	0	1	0	0	0	0	Synopsis
10.1371/journal.pbio.0040054	2006-02-07	Insect Detection of Small Targets Moving in Visual Clutter	0	0	15	35	9	0	0	0	0	0	0	0	0	3894	1099	55	5048	347	89	436	45	0	45	0	0	0	0	Research Article
10.1371/journal.pbio.0040055	2006-02-14	Science in the News	0	0	0	0	0	0	0	0	0	0	0	0	0	2840	526	45	3411	75	22	97	13	0	13	0	0	0	0	Editorial
10.1371/journal.pbio.0040056	2006-02-28	Visual Clutter Causes High-Magnitude Errors	0	2	9	0	14	0	0	0	0	0	0	0	0	4029	1749	54	5832	291	61	352	46	0	46	0	0	0	0	Research Article
10.1371/journal.pbio.0040057	2006-01-24	Genetic Evidence that Humans Have Pushed Orang-utans to the Brink of Extinction	0	0	0	0	0	0	0	0	0	0	0	0	0	2351	341	40	2732	138	28	166	6	0	6	0	0	0	0	Synopsis
10.1371/journal.pbio.0040058	2006-01-24	Protein Complexes Help Point Migrating Cells in the Right Direction	0	0	0	0	0	0	0	0	0	0	0	0	0	1058	146	41	1245	76	12	88	1	0	1	0	0	0	0	Synopsis
10.1371/journal.pbio.0040059	2006-01-31	A New Tile in the Biochemical Puzzle of Insulin Biology	0	0	0	0	0	0	0	0	0	0	0	0	0	1565	219	42	1826	88	17	105	1	0	1	0	0	0	0	Synopsis
10.1371/journal.pbio.0040060	2006-02-21	A Stress Surveillance System Based on Calcium and Nitric Oxide in Marine Diatoms	0	0	43	30	20	0	0	0	0	0	0	0	0	5981	2195	61	8237	474	232	706	23	0	23	0	0	0	1	Research Article
10.1371/journal.pbio.0040061	2006-01-31	Switching Drugs for Livestock May Help Save Critically Endangered Asian Vultures	0	0	0	0	0	0	0	0	0	0	0	0	0	2450	246	44	2740	789	24	813	2	0	2	0	0	0	0	Synopsis
10.1371/journal.pbio.0040063	2006-02-28	The Nicotinic Acetylcholine Receptor D?7 Is Required for an Escape Behavior in<italic>Drosophila</italic>	0	0	23	20	14	0	0	0	0	0	0	0	0	3587	1194	62	4843	561	306	867	11	0	11	0	0	0	0	Research Article
10.1371/journal.pbio.0040064	2006-03-28	Mutations Change the Boolean Logic of Gene Regulation	0	0	0	0	0	0	0	0	0	0	0	0	0	1733	302	39	2074	130	26	156	2	0	2	0	0	0	0	Synopsis
10.1371/journal.pbio.0040065	2006-02-14	A Key Tumor Suppressor Protein Ensures Proper Chromosome Segregation during Cell Division	0	0	0	0	0	0	0	0	0	0	0	0	0	1098	121	40	1259	263	26	289	1	0	1	0	0	0	0	Synopsis
10.1371/journal.pbio.0040066	2006-01-31	Removing the Threat of Diclofenac to Critically Endangered Asian Vultures	0	2	25	52	8	1	0	0	0	0	0	4	0	8941	1787	65	10793	2450	390	2840	40	0	40	0	0	0	0	Research Article
10.1371/journal.pbio.0040067	2006-02-28	Glutamine-Expanded Ataxin-7 Alters TFTC/STAGA Recruitment and Chromatin Structure Leading to Photoreceptor Dysfunction	0	0	40	19	29	0	0	0	0	0	0	0	0	3489	1040	51	4580	644	423	1067	19	0	19	0	0	0	0	Research Article
10.1371/journal.pbio.0040068	2006-03-14	Neuromedin U and Its Putative <named-content xmlns:xlink="http://www.w3.org/1999/xlink" content-type="genus-species" xlink:type="simple">Drosophila</named-content> Homolog <named-content xmlns:xlink="http://www.w3.org/1999/xlink" content-type="genus-species" xlink:type="simple">hugin</named-content>	0	2	9	4	8	0	0	0	0	0	0	0	0	2197	687	69	2953	340	138	478	14	0	14	0	0	0	0	Correspondence and Other Communications
10.1371/journal.pbio.0040069	2006-02-28	The Cutaneous Rabbit Illusion Affects Human Primary Sensory Cortex Somatotopically	0	3	24	30	11	0	0	0	1	6	0	1	0	7111	1682	72	8865	506	193	699	69	0	69	0	0	0	0	Research Article
10.1371/journal.pbio.0040070	2006-02-28	Polyglutamine Leads to Altered Chromatin Architecture and Neurodegeneration	0	0	1	0	0	0	0	0	0	0	0	0	0	775	113	41	929	42	24	66	2	0	2	0	0	0	0	Synopsis
10.1371/journal.pbio.0040071	2006-03-07	Training-Induced Plasticity of Auditory Localization in Adult Mammals	0	5	30	20	19	0	0	0	0	0	0	0	0	3784	1270	51	5105	466	172	638	36	0	36	0	0	0	2	Research Article
10.1371/journal.pbio.0040072	2006-03-07	A Map of Recent Positive Selection in the Human Genome	0	48	405	127	407	2	0	0	28	26	0	1	0	68123	16629	343	85095	2136	2613	4749	254	0	254	1	0	0	7	Research Article
10.1371/journal.pbio.0040073	2006-02-07	Complete Mitochondrial Genome and Phylogeny of Pleistocene Mammoth<named-content xmlns:xlink="http://www.w3.org/1999/xlink" content-type="genus-species" xlink:type="simple">Mammuthus primigenius</named-content>	0	1	31	29	20	0	0	0	0	0	0	1	0	17148	3331	82	20561	1281	677	1958	43	0	43	0	0	0	0	Research Article
10.1371/journal.pbio.0040074	2006-02-07	Reading the Evolutionary History of the Woolly Mammoth in Its Mitochondrial Genome	0	0	0	0	0	0	0	0	0	0	0	2	0	5736	419	47	6202	615	75	690	4	0	4	0	0	0	0	Synopsis
10.1371/journal.pbio.0040075	2006-01-31	Marsupial Genome Sheds Light on the Evolution of Immunity	0	0	0	0	0	0	0	0	0	0	0	0	0	1886	261	41	2188	90	13	103	2	0	2	0	0	0	0	Synopsis
10.1371/journal.pbio.0040076	2006-02-14	When Less Is More: Losing Genes on the Path to Becoming Human	0	0	0	0	1	0	0	0	0	0	0	0	0	2482	552	39	3073	123	18	141	1	0	1	0	0	0	0	Synopsis
10.1371/journal.pbio.0040077	2006-02-28	When Seeing Is Misleading: Clutter Leads to High-Confidence Errors	0	0	0	0	0	0	0	0	0	0	0	0	0	1279	164	40	1483	116	13	129	3	0	3	0	0	0	0	Synopsis
10.1371/journal.pbio.0040078	2006-02-07	The Year of the Mammoth	0	3	2	4	1	0	0	0	0	0	0	0	0	4795	1798	58	6651	1643	200	1843	30	0	30	0	0	0	0	Primer
10.1371/journal.pbio.0040079	2006-03-07	Active Listening for Spatial Orientation in a Complex Auditory Scene	0	0	16	18	17	0	0	0	0	0	0	0	0	4433	1265	61	5759	352	82	434	38	0	38	0	0	0	0	Research Article
10.1371/journal.pbio.0040080	2006-03-14	Plant Virus Biodiversity and Ecology	0	0	23	20	4	0	0	0	1	0	1	0	0	6158	1735	62	7955	681	176	857	22	0	22	0	0	0	0	Community Page
10.1371/journal.pbio.0040081	2006-02-07	How Females Keep Male Hoverfly Visual Neurons from Distraction	0	0	0	0	0	0	0	0	0	0	0	0	0	1017	88	39	1144	90	17	107	2	0	2	0	0	0	0	Synopsis
10.1371/journal.pbio.0040082	2006-02-28	West Nile Virus Epidemics in North America Are Driven by Shifts in Mosquito Feeding Behavior	0	0	110	49	63	0	0	0	0	0	0	1	0	16839	4071	93	21003	740	300	1040	83	0	83	1	0	0	2	Research Article
10.1371/journal.pbio.0040083	2006-03-07	A New Description of Cellular Quiescence	0	7	59	55	50	0	0	0	0	0	0	0	0	14213	4241	85	18539	1877	933	2810	77	0	77	0	0	0	1	Research Article
10.1371/journal.pbio.0040084	2006-03-14	Toward a Climate of Scientific Integrity	0	0	0	0	0	0	0	0	0	0	0	0	0	1714	623	40	2377	208	25	233	3	0	3	0	0	0	0	Book Review/Science in the Media
10.1371/journal.pbio.0040085	2006-03-07	Quiet Time: Gene Program Prevents Division but Keeps Cells at the Ready	0	0	0	0	0	0	0	0	0	0	0	0	0	891	180	40	1111	82	37	119	15	0	15	0	0	0	0	Synopsis
10.1371/journal.pbio.0040086	2006-03-28	BGEM: An In Situ Hybridization Database of Gene Expression in the Embryonic and Adult Mouse Nervous System	0	3	58	60	52	0	0	0	0	0	0	0	0	9768	2451	82	12301	2749	726	3475	23	0	23	0	0	0	0	Community Page
10.1371/journal.pbio.0040087	2006-03-14	Being Positive about Selection	0	7	8	4	7	0	0	0	0	0	0	0	0	6598	2368	51	9017	388	138	526	44	0	44	0	0	0	0	Editorial
10.1371/journal.pbio.0040088	2006-03-14	Relaxed Phylogenetics and Dating with Confidence	0	14	1045	671	513	0	0	0	0	0	0	1	0	23560	10369	188	34117	1730	832	2562	324	0	324	0	0	0	2	Research Article
10.1371/journal.pbio.0040089	2006-02-21	Diatoms Rely on Sophisticated Signaling Systems for Population Control	0	0	0	0	0	0	0	0	0	0	0	0	0	2043	340	49	2432	186	34	220	2	0	2	0	0	0	0	Synopsis
10.1371/journal.pbio.0040090	2006-03-14	Inefficient Cytotoxic T LymphocyteâMediated Killing of HIV-1âInfected Cells In Vivo	0	3	28	26	39	0	0	0	0	0	0	0	0	3610	1247	51	4908	261	117	378	28	0	28	0	0	0	0	Research Article
10.1371/journal.pbio.0040091	2006-03-14	Retroposed Elements as Archives for the Evolutionary History of Placental Mammals	0	5	81	44	65	0	0	0	2	0	0	55	0	10808	4676	89	15573	1176	313	1489	80	0	80	0	0	0	0	Research Article
10.1371/journal.pbio.0040092	2006-03-21	Tuning Curves, Neuronal Variability, and Sensory Coding	0	22	23	31	24	0	0	0	0	0	0	0	0	13730	3288	71	17089	592	202	794	175	0	175	0	0	0	0	Research Article
10.1371/journal.pbio.0040093	2006-02-28	Jumping for Dear Life with a Giant Neuron and a Single Receptor	0	0	0	0	0	0	0	0	0	0	0	0	0	900	123	40	1063	103	19	122	1	0	1	0	0	0	0	Synopsis
10.1371/journal.pbio.0040094	2006-03-07	Clues to Our Past: Mining the Human Genome for Signs of Recent Selection	0	3	0	0	0	0	0	0	1	0	0	0	0	3612	969	46	4627	199	43	242	4	0	4	0	0	0	0	Synopsis
10.1371/journal.pbio.0040095	2006-03-21	Pathways of Carbon Assimilation and Ammonia Oxidation Suggested by Environmental Genomic Analyses of Marine \n\t\t\t\t\t<italic>Crenarchaeota</italic>\n\t\t\t\t	0	6	183	5	83	0	0	0	0	0	0	1	0	10604	3419	111	14134	918	564	1482	0	0	0	0	0	0	0	Research Article
10.1371/journal.pbio.0040096	2006-02-28	Classic Illusion Sheds New Light on the Neural Site of Tactile Perception	0	0	0	0	0	0	0	0	0	0	0	0	0	1264	146	41	1451	256	55	311	2	0	2	0	0	0	0	Synopsis
10.1371/journal.pbio.0040097	2006-04-11	Keeping Tabs on the Women: Life Scientists in Europe	0	0	3	2	2	0	0	0	0	0	0	0	0	5153	927	51	6131	309	46	355	7	0	7	0	0	0	0	Community Page
10.1371/journal.pbio.0040099	2006-03-28	Testing Electrostatic Complementarity in Enzyme Catalysis: Hydrogen Bonding in the Ketosteroid Isomerase Oxyanion Hole	0	1	28	24	24	0	0	0	0	0	0	1	0	5554	1392	70	7016	604	318	922	18	0	18	0	0	0	2	Research Article
10.1371/journal.pbio.0040100	2006-03-28	Offline Persistence of Memory-Related Cerebral Activity during Active Wakefulness	0	1	43	30	23	0	0	0	1	0	0	0	0	7487	1888	65	9440	478	201	679	68	0	68	0	0	0	2	Research Article
10.1371/journal.pbio.0040101	2006-02-28	A New Model for Predicting Outbreaks of West Nile Virus	0	0	0	0	0	0	0	0	0	0	0	0	0	2498	460	47	3005	166	55	221	5	0	5	1	0	0	0	Synopsis
10.1371/journal.pbio.0040102	2006-04-11	Sour Grapes	0	0	0	0	0	0	0	0	0	0	0	0	0	2439	514	44	2997	176	15	191	10	0	10	0	0	0	0	Book Review/Science in the Media
10.1371/journal.pbio.0040103	2006-03-07	IAN Family Critically Regulates Survival and Development of T Lymphocytes	0	0	24	40	21	0	0	0	0	0	0	1	0	3580	1281	51	4912	537	330	867	16	0	16	0	0	0	3	Research Article
10.1371/journal.pbio.0040104	2006-03-07	Intensive Training Reveals Plasticity in the Adult Auditory System	0	0	0	0	0	0	0	0	0	0	0	0	0	1011	109	42	1162	221	31	252	1	0	1	0	0	0	0	Synopsis
10.1371/journal.pbio.0040105	2006-04-11	Money for Nothing? A Call for Empirical Evaluation of Biodiversity Conservation Investments	0	5	136	134	16	0	1	0	1	0	0	0	0	13514	5197	87	18798	350	200	550	232	0	232	0	0	0	4	Essay
10.1371/journal.pbio.0040106	2006-03-14	Relaxing the Clock Brings Time Back into Phylogenetics	0	1	2	0	0	0	0	0	0	0	0	0	0	1388	415	43	1846	386	107	493	3	0	3	0	0	0	0	Synopsis
10.1371/journal.pbio.0040107	2006-03-07	The Sound of Dinner	0	0	0	0	0	0	0	0	0	0	0	0	0	1338	175	42	1555	54	11	65	1	0	1	0	0	0	0	Synopsis
10.1371/journal.pbio.0040108	2006-04-18	Echolocating Bats Use a Nearly Time-Optimal Strategy to Intercept Prey	0	1	12	30	10	0	0	0	0	0	0	4	0	8670	1657	74	10401	810	365	1175	49	0	49	0	0	0	0	Research Article
10.1371/journal.pbio.0040109	2006-04-04	Functional Partitioning of Yeast Co-Expression Networks after Genome Duplication	0	9	16	19	21	0	0	0	0	0	0	0	0	3780	1714	56	5550	264	106	370	61	0	61	0	0	0	0	Research Article
10.1371/journal.pbio.0040110	2006-04-04	Migratory Restlessness in an Equatorial Nonmigratory Bird	0	2	15	23	5	0	0	0	2	0	0	6	0	5524	1339	80	6943	623	87	710	49	0	49	0	0	0	0	Research Article
10.1371/journal.pbio.0040111	2006-03-14	Resolving the Family Tree of Placental Mammals	0	0	0	0	0	0	0	0	1	0	0	15	0	6145	581	62	6788	407	46	453	20	0	20	0	0	0	0	Synopsis
10.1371/journal.pbio.0040112	2006-04-11	Structure-Guided Recombination Creates an Artificial Family of Cytochromes P450	0	6	44	30	11	0	0	0	0	0	0	2	0	5491	2099	68	7658	593	423	1016	53	0	53	0	0	0	0	Research Article
10.1371/journal.pbio.0040113	2006-04-04	Lipoprotein Genotype and Conserved Pathway for Exceptional Longevity in Humans	0	1	49	38	31	0	0	0	2	0	0	0	0	9742	2849	66	12657	931	430	1361	30	0	30	0	0	0	1	Research Article
10.1371/journal.pbio.0040114	2006-03-14	Inefficient Immune Killer Cells Abet HIV Infection	0	0	0	0	0	0	0	0	0	2	0	0	0	2288	187	47	2522	59	13	72	1	0	1	0	0	0	0	Synopsis
10.1371/journal.pbio.0040115	2006-04-04	Purified Wnt5a Protein Activates or Inhibits ?-CateninâTCF Signaling Depending on Receptor Context	0	5	243	234	172	0	0	0	0	0	0	0	0	15900	6768	119	22787	2626	1748	4374	48	0	48	0	0	0	1	Research Article
10.1371/journal.pbio.0040116	2006-03-28	The Neural Persistence of Memory: Retention Begins While You're Still Awake	0	0	0	0	0	0	0	0	0	0	0	0	0	2138	241	51	2430	223	28	251	1	0	1	0	0	0	0	Synopsis
10.1371/journal.pbio.0040117	2006-03-07	The Education of Mr. T	0	0	0	0	0	0	0	0	0	0	0	0	0	1243	149	41	1433	668	53	721	1	0	1	0	0	0	0	Synopsis
10.1371/journal.pbio.0040118	2006-03-21	Tuning in to How Neurons Distinguish between Stimuli	0	0	1	0	0	0	0	0	0	0	0	0	0	1648	232	43	1923	139	32	171	1	0	1	0	0	0	0	Synopsis
10.1371/journal.pbio.0040119	2006-04-04	The Key to Longevity? Having Long-Lived Parents Is a Good Start	0	0	2	0	0	0	0	0	0	0	0	0	0	2386	355	43	2784	92	20	112	1	0	1	0	0	0	0	Synopsis
10.1371/journal.pbio.0040120	2006-04-18	A Model of the Ventral Visual System Based on Temporal Stability and Local Memory	0	11	16	17	12	0	0	0	0	0	0	0	0	3785	1312	52	5149	364	112	476	70	0	70	0	0	0	2	Research Article
10.1371/journal.pbio.0040121	2006-04-11	Notch Promotes Neural Lineage Entry by Pluripotent Embryonic Stem Cells	0	1	70	81	36	0	0	0	0	0	0	0	0	14580	5287	123	19990	1392	1102	2494	88	0	88	0	0	0	2	Research Article
10.1371/journal.pbio.0040122	2006-04-11	How Do Neurons Look at the World?	0	10	2	1	2	0	0	0	0	0	0	0	0	4055	1833	55	5943	895	143	1038	36	0	36	0	0	0	0	Primer
10.1371/journal.pbio.0040123	2006-03-21	Genomics Sheds Light on Metabolism of Cryptic Marine Microbes	0	0	0	0	0	0	0	0	0	0	0	0	0	1582	245	49	1876	92	22	114	3	0	3	0	0	0	0	Synopsis
10.1371/journal.pbio.0040124	2006-04-18	Parallel Thalamic Pathways for Whisking and Touch Signals in the Rat	0	2	43	38	30	0	0	0	0	0	0	0	0	3573	1195	54	4822	579	157	736	53	0	53	0	0	0	0	Research Article
10.1371/journal.pbio.0040125	2006-04-11	Functional Imaging of Numerical Processing in Adults and 4-y-Old Children	0	0	119	92	59	0	0	0	1	0	0	3	0	7871	2534	85	10490	1127	505	1632	137	0	137	0	0	0	0	Research Article
10.1371/journal.pbio.0040126	2006-05-16	Correction: Dynamic Remodeling of Dendritic Arbors in GABAergic Interneurons of Adult Visual Cortex	0	1	0	0	0	0	0	0	0	0	0	0	0	751	178	52	981	30	14	44	61	0	61	0	0	0	0	Correction
10.1371/journal.pbio.0040127	2006-04-25	Parallel Evolution of the Genetic Code in Arthropod Mitochondrial Genomes	0	2	24	14	12	0	0	0	0	0	0	2	0	6189	1954	62	8205	551	215	766	68	0	68	0	0	0	0	Research Article
10.1371/journal.pbio.0040128	2006-04-18	Neocortical Connectivity during Episodic Memory Formation	0	4	22	15	14	0	0	0	0	0	0	0	0	4038	1681	57	5776	363	171	534	56	0	56	0	0	0	3	Research Article
10.1371/journal.pbio.0040129	2006-04-25	Molecular-Level Variation Affects Population Growth in a Butterfly Metapopulation	0	2	90	56	20	0	0	0	0	0	0	2	0	6932	2404	60	9396	511	158	669	130	0	130	0	0	0	8	Research Article
10.1371/journal.pbio.0040130	2006-04-04	Remnants of the Past or Ready to Move? Resident Birds Display Migratory Restlessness	0	0	0	0	0	0	0	0	0	0	0	0	0	1022	163	47	1232	69	13	82	1	0	1	0	0	0	0	Synopsis
10.1371/journal.pbio.0040131	2006-04-04	One Signal, Multiple Pathways: Diversity Comes from the Receptor	0	0	0	0	0	0	0	0	0	0	0	0	0	1860	360	44	2264	300	80	380	2	0	2	0	0	0	0	Synopsis
10.1371/journal.pbio.0040132	2006-04-04	What Does Evolution Do with a Spare Set of Genes?	0	0	0	0	0	0	0	0	0	0	0	0	0	1019	191	38	1248	60	10	70	2	0	2	0	0	0	0	Synopsis
10.1371/journal.pbio.0040133	2006-03-28	What Governs Enzyme Activity? For One Enzyme, Charge Contributes Only Weakly	0	0	0	0	0	0	0	0	0	0	0	0	0	2963	249	49	3261	837	35	872	1	0	1	0	0	0	0	Synopsis
10.1371/journal.pbio.0040134	2006-04-25	Microstimulation of Frontal Cortex Can Reorder a Remembered Spatial Sequence	0	3	14	13	9	0	0	0	0	0	0	0	0	2428	1206	64	3698	251	76	327	72	0	72	0	0	0	2	Research Article
10.1371/journal.pbio.0040135	2006-04-25	Space Asymmetry Directs Preferential Sperm Entry in the Absence of Polarity in the Mouse Oocyte	0	3	10	12	5	0	0	0	0	0	0	0	0	2880	932	63	3875	409	306	715	16	0	16	0	0	0	0	Research Article
10.1371/journal.pbio.0040136	2006-04-11	A Smart Mutation Scheme Produces Hundreds of Functional Proteins	0	0	4	0	0	0	0	0	0	0	0	0	0	1669	278	48	1995	77	17	94	3	0	3	0	0	0	0	Synopsis
10.1371/journal.pbio.0040137	2006-04-25	A Nonparametric Test Reveals Selection for Rapid Flowering in the \n\t\t\t\t\t<italic>Arabidopsis</italic> Genome\n\t\t\t\t	0	3	28	22	32	0	0	0	1	0	0	0	0	4028	1675	66	5769	372	181	553	51	0	51	0	0	0	0	Research Article
10.1371/journal.pbio.0040138	2006-04-25	Intermingling of Chromosome Territories in Interphase Suggests Role in Translocations and Transcription-Dependent Associations	0	4	147	90	100	0	0	0	0	0	0	0	0	8059	3372	71	11502	943	804	1747	76	0	76	0	0	0	0	Research Article
10.1371/journal.pbio.0040139	2006-05-16	So You Want Your Child to Be a Genius?	0	0	0	0	0	0	0	0	0	0	0	0	0	6242	1332	53	7627	608	67	675	10	0	10	0	0	0	0	Book Review/Science in the Media
10.1371/journal.pbio.0040140	2006-04-25	Invasive Plant Suppresses the Growth of Native Tree Seedlings by Disrupting Belowground Mutualisms	0	3	121	63	15	0	0	0	1	0	0	8	0	26763	6562	132	33457	1134	321	1455	146	0	146	0	0	0	3	Research Article
10.1371/journal.pbio.0040142	2006-04-25	The Assembly of Diverse Immune Receptors Is Focused on a Polar Membrane-Embedded Interaction Site	0	0	21	25	15	0	0	0	0	0	0	0	0	2148	1050	48	3246	284	128	412	13	0	13	0	0	0	0	Research Article
10.1371/journal.pbio.0040143	2006-05-02	Whole-Genome Analysis of the SHORT-ROOT Developmental Pathway in \n\t\t\t\t\t<italic>Arabidopsis</italic>\n\t\t\t\t	0	2	58	30	52	0	0	0	0	0	0	0	0	8032	3215	106	11353	1501	1265	2766	88	0	88	0	0	0	4	Research Article
10.1371/journal.pbio.0040144	2006-05-02	A Src-Like Inactive Conformation in the Abl Tyrosine Kinase Domain	0	0	70	53	46	0	0	0	0	0	0	0	0	8633	2767	122	11522	857	576	1433	48	0	48	0	0	0	0	Research Article
10.1371/journal.pbio.0040145	2006-05-09	Climate, Deer, Rodents, and Acorns as Determinants of Variation in Lyme-Disease Risk	0	4	64	69	24	0	0	0	2	1	0	3	0	10754	3260	71	14085	1279	468	1747	7	0	7	2	0	0	0	Research Article
10.1371/journal.pbio.0040146	2006-04-11	Notch It Up: Nudging Stem Cells toward a Neural Fate	0	0	0	0	0	0	0	0	0	0	0	0	0	1365	261	41	1667	170	37	207	1	0	1	0	0	0	0	Synopsis
10.1371/journal.pbio.0040147	2006-05-02	Linking Splicing to Pol II Transcription Stabilizes Pre-mRNAs and Influences Splicing Patterns	0	0	28	16	30	0	0	0	1	0	0	0	0	4006	1713	56	5775	378	254	632	33	0	33	0	0	0	0	Research Article
10.1371/journal.pbio.0040148	2006-05-02	Crystal Structure of the HSV-1 Fc Receptor Bound to Fc Reveals a Mechanism for Antibody Bipolar Bridging	0	1	11	14	14	0	0	0	0	0	0	4	0	4235	1102	52	5389	762	283	1045	13	0	13	0	0	0	0	Research Article
10.1371/journal.pbio.0040149	2006-04-11	A Neural Seat for Math?	0	0	0	0	0	0	0	0	0	0	0	0	0	1902	259	44	2205	222	17	239	1	0	1	0	0	0	0	Synopsis
10.1371/journal.pbio.0040150	2006-04-25	Genes Affect Population Growth, but the Environment Determines How	0	0	0	0	0	0	0	0	0	0	0	0	0	2031	206	41	2278	443	25	468	2	0	2	0	0	0	0	Synopsis
10.1371/journal.pbio.0040151	2006-05-16	Model Selection and the Molecular Clock	0	7	12	7	2	0	0	0	0	0	0	0	0	8548	3438	77	12063	424	117	541	133	0	133	0	0	0	0	Primer
10.1371/journal.pbio.0040152	2006-04-18	Bats Keep Their Ear on the Ball	0	1	0	0	0	0	0	0	0	0	0	0	0	1384	196	45	1625	191	34	225	1	0	1	0	0	0	0	Synopsis
10.1371/journal.pbio.0040153	2006-04-18	Motion, Contact, or Both: Three Paths Convey Whisker Sensation in the Rat	0	0	0	0	0	0	0	0	0	0	0	0	0	868	121	44	1033	1070	50	1120	1	0	1	0	0	0	0	Synopsis
10.1371/journal.pbio.0040154	2006-04-11	Correction: A Map of Recent Positive Selection in the Human Genome	0	0	1	0	0	0	0	0	0	0	0	0	0	1815	594	53	2462	92	30	122	0	0	0	0	0	0	0	Correction
10.1371/journal.pbio.0040155	2006-05-16	Chromosomal Organization: Mingling with the Neighbors	0	4	7	2	2	0	0	0	0	0	0	0	0	3392	1917	50	5359	321	114	435	18	0	18	0	0	0	0	Primer
10.1371/journal.pbio.0040156	2006-05-09	Dynamic Interaction of TTDA with TFIIH Is Stabilized by Nucleotide Excision Repair in Living Cells	0	0	25	22	17	0	0	0	0	0	0	2	0	2838	905	59	3802	499	215	714	6	0	6	0	0	0	0	Research Article
10.1371/journal.pbio.0040157	2006-05-16	Citation Advantage of Open Access Articles	0	39	69	119	44	2	2	0	22	2	16	6	0	72889	7012	476	80377	2321	690	3011	0	0	0	3	0	0	0	Research Article
10.1371/journal.pbio.0040158	2006-05-09	How a Lateralized Brain Supports Symmetrical Bimanual Tasks	0	5	13	12	8	0	0	0	0	0	0	0	0	3187	1433	58	4678	670	164	834	68	0	68	0	0	0	1	Research Article
10.1371/journal.pbio.0040159	2006-05-09	X Chromosomes Alternate between Two States prior to Random X-Inactivation	0	3	17	10	7	0	0	0	0	0	0	0	0	4406	1983	57	6446	603	332	935	27	0	27	0	0	0	0	Research Article
10.1371/journal.pbio.0040160	2006-04-25	The Ins and Outs of Sperm Entry	0	0	0	0	0	0	0	0	0	0	0	0	0	1451	172	47	1670	334	19	353	1	0	1	0	0	0	0	Synopsis
10.1371/journal.pbio.0040161	2006-04-18	Just a Few Computational Principles Generate a Realistic Model of the Brain's Visual System	0	1	0	0	0	0	0	0	0	0	0	0	0	1109	189	52	1350	109	13	122	2	0	2	0	0	0	0	Synopsis
10.1371/journal.pbio.0040162	2006-05-09	A Phosphatidylinositol-3-Kinase-Dependent Signal Transition Regulates ARF1 and ARF6 during Fc? Receptor-Mediated Phagocytosis	0	0	21	29	28	0	0	0	0	0	0	0	0	2979	1376	57	4412	568	344	912	23	0	23	0	0	0	4	Research Article
10.1371/journal.pbio.0040163	2006-05-16	Neuronal Oscillations Enhance Stimulus Discrimination by Ensuring Action Potential Precision	0	14	24	23	39	0	0	0	0	0	0	0	0	5689	2316	56	8061	617	156	773	101	0	101	0	0	0	2	Research Article
10.1371/journal.pbio.0040164	2006-05-16	Plant Volatiles, Rather than Light, Determine the Nocturnal Behavior of a Caterpillar	0	0	13	15	7	0	0	0	2	0	0	0	0	8688	1925	135	10748	367	105	472	40	0	40	0	0	0	1	Research Article
10.1371/journal.pbio.0040165	2006-04-18	Functional Connections in the Brain Transform Experience into Memory	0	2	0	0	0	0	0	0	0	0	0	0	0	1675	234	52	1961	220	35	255	1	0	1	1	0	0	0	Synopsis
10.1371/journal.pbio.0040166	2006-05-02	Conformational Variations of a Key Enzyme Offer Clues to Cancer-Drug Resistance	0	0	0	0	0	0	0	0	0	0	0	0	0	1050	177	41	1268	111	37	148	1	0	1	0	0	0	0	Synopsis
10.1371/journal.pbio.0040167	2006-04-18	Scientific Illiteracy and the Partisan Takeover of Biology	0	12	3	1	1	0	0	0	13	0	0	0	0	26743	4575	128	31446	297	64	361	30	0	30	2	1	0	0	Feature
10.1371/journal.pbio.0040168	2006-04-25	Making the Connection: Polar Sites Are Key to Assembly in Many Immune Receptors	0	0	0	0	0	0	0	0	0	0	0	0	0	551	88	38	677	33	10	43	1	0	1	0	0	0	0	Synopsis
10.1371/journal.pbio.0040169	2006-04-25	Evidence for the Encoding of a Motion's Goal in the Monkey Brain	0	0	0	0	0	0	0	0	0	0	0	0	0	629	80	37	746	51	11	62	5	0	5	0	0	0	0	Synopsis
10.1371/journal.pbio.0040170	2006-04-20	Chromosomal Distribution of PcG Proteins during \n\t\t\t\t\t<italic>Drosophila</italic> Development\n\t\t\t\t	0	5	71	39	63	0	0	0	0	0	0	0	0	5897	2120	69	8086	675	527	1202	46	0	46	0	0	0	1	Research Article
10.1371/journal.pbio.0040171	2006-04-25	A New Test Detects Selection for Early Flowering in a Much-Studied Weed	0	0	0	0	0	0	0	0	0	0	0	0	0	895	158	36	1089	91	22	113	3	0	3	0	0	0	0	Synopsis
10.1371/journal.pbio.0040172	2006-05-02	Global Analysis of a Key Developmental Pathway in Plants	0	0	1	0	0	0	0	0	0	0	0	0	0	1089	261	41	1391	217	47	264	1	0	1	0	0	0	0	Synopsis
10.1371/journal.pbio.0040173	2006-04-25	How an Aggressive Weedy Invader Displaces Native Trees	0	3	0	0	0	0	0	0	0	0	0	0	0	3011	580	61	3652	211	29	240	1	0	1	1	0	0	0	Synopsis
10.1371/journal.pbio.0040174	2006-04-25	Interphase Chromosomes Mingle with Their Peers	0	0	0	0	0	0	0	0	0	0	0	0	0	1207	239	46	1492	170	27	197	1	0	1	0	0	0	0	Synopsis
10.1371/journal.pbio.0040175	2006-04-25	For Arthropod Mitochondria, Variety in the Genetic Code Is Standard	0	0	0	0	0	0	0	0	0	0	0	0	0	2997	223	44	3264	124	22	146	1	0	1	0	0	0	0	Synopsis
10.1371/journal.pbio.0040176	2006-05-16	Open Access Increases Citation Rate	0	11	6	11	5	1	0	0	6	0	1	1	0	10663	1861	95	12619	189	70	259	34	0	34	4	0	0	0	Editorial
10.1371/journal.pbio.0040177	2006-04-20	Polycombing \n\t\t\t\t\t<italic>Drosophila</italic> for Dynamic Developmental Footprints\n\t\t\t\t	0	0	0	0	0	0	0	0	0	0	0	0	0	687	113	40	840	100	26	126	1	0	1	0	0	0	0	Synopsis
10.1371/journal.pbio.0040179	2006-05-23	Interacting Adaptive Processes with Different Timescales Underlie Short-Term Motor Learning	0	14	77	23	100	0	0	0	0	0	0	0	0	6257	3441	59	9757	720	409	1129	90	0	90	0	0	0	4	Research Article
10.1371/journal.pbio.0040180	2006-05-23	High Guanine and Cytosine Content Increases mRNA Levels in Mammalian Cells	0	7	40	36	38	0	0	0	0	0	0	0	0	7548	2014	67	9629	881	375	1256	34	0	34	0	0	0	2	Research Article
10.1371/journal.pbio.0040181	2006-05-30	Resistance Evolution to \n\t\t\t\t\t<italic>Bt</italic> Crops: Predispersal Mating of European Corn Borers\n\t\t\t\t	0	0	9	4	1	0	0	0	0	0	0	0	0	4005	1512	86	5603	436	145	581	6	0	6	0	0	0	1	Research Article
10.1371/journal.pbio.0040182	2006-05-09	A New View on Lyme Disease: Rodents Hold the Key to Annual Risk	0	0	0	1	1	0	0	0	1	0	0	0	0	2217	352	55	2624	181	44	225	3	0	3	0	0	0	0	Synopsis
10.1371/journal.pbio.0040183	2006-05-02	RNA Polymerase Promotes Splicing, Prevents Degradation	0	0	0	0	0	0	0	0	0	0	0	0	0	1124	158	38	1320	91	30	121	1	0	1	0	0	0	0	Synopsis
10.1371/journal.pbio.0040184	2006-05-09	A Tiny Protein Plays a Big Role in DNA Repair	0	0	0	0	0	0	0	0	0	0	0	0	0	819	133	38	990	130	41	171	1	0	1	0	0	0	0	Synopsis
10.1371/journal.pbio.0040185	2006-05-30	The Obligate Human Pathogen, \n\t\t\t\t\t<italic>Neisseria gonorrhoeae,</italic> Is Polyploid\n\t\t\t\t	0	1	13	14	23	0	0	0	0	0	0	1	0	7234	1490	69	8793	1255	181	1436	28	0	28	0	0	0	0	Research Article
10.1371/journal.pbio.0040186	2006-05-30	Control of Phage Bxb1 Excision by a Novel Recombination Directionality Factor	0	0	22	16	21	0	0	0	0	0	0	0	0	2432	678	45	3155	361	209	570	14	0	14	0	0	0	0	Research Article
10.1371/journal.pbio.0040187	2006-05-23	\n\t\t\t\t\t<italic>Fgf9</italic> and \n\t\t\t\t\t<italic>Wnt4</italic> Act as Antagonistic Signals to Regulate Mammalian Sex Determination\n\t\t\t\t	0	1	104	97	51	0	0	0	1	0	0	2	0	6773	2764	73	9610	1863	837	2700	44	0	44	0	0	0	2	Research Article
10.1371/journal.pbio.0040188	2006-06-06	Metabolic Complementarity and Genomics of the Dual Bacterial Symbiosis of Sharpshooters	0	10	67	40	64	0	0	0	12	0	0	0	0	7449	2306	81	9836	724	357	1081	72	0	72	7	0	0	2	Research Article
10.1371/journal.pbio.0040189	2006-05-02	Trapped: A Molecular-Level Look at How Herpes Disables Its Immune Destroyer	0	1	0	0	0	0	0	0	0	0	0	0	0	1081	86	41	1208	88	18	106	1	0	1	0	0	0	0	Synopsis
10.1371/journal.pbio.0040190	2006-05-09	Inconspicuous Consumption: Uncovering the Molecular Pathways behind Phagocytosis	0	0	0	0	0	0	0	0	0	0	0	2	0	2699	704	61	3464	171	29	200	4	0	4	0	0	0	0	Synopsis
10.1371/journal.pbio.0040191	2006-05-16	Membrane Oscillations Keep Neurons on the Right Track	0	0	0	0	0	0	0	0	0	0	0	0	0	784	146	40	970	292	36	328	3	0	3	0	0	0	0	Synopsis
10.1371/journal.pbio.0040192	2006-06-06	Structural Basis for a Munc13â1 Homodimer to Munc13â1/RIM Heterodimer Switch	0	0	16	16	12	0	0	0	0	0	0	0	0	2501	952	51	3504	323	163	486	14	0	14	0	0	0	0	Research Article
10.1371/journal.pbio.0040193	2006-06-13	Viruses' Life History: Towards a Mechanistic Basis of a Trade-Off between Survival and Reproduction among Phages	0	3	36	38	32	0	0	0	0	0	0	0	0	6631	2001	76	8708	459	229	688	60	2	62	0	0	0	0	Research Article
10.1371/journal.pbio.0040194	2006-05-16	Plants Tell Caterpillars When It's Safe to Forage	0	0	0	0	0	0	0	0	0	0	0	0	0	1418	209	45	1672	162	33	195	1	0	1	0	0	0	0	Synopsis
10.1371/journal.pbio.0040195	2006-05-09	X Chromosomes' Shape-Shifting Foreshadows Random Inactivation	0	0	0	0	0	0	0	0	0	0	0	0	0	1194	122	36	1352	225	23	248	1	0	1	0	0	0	0	Synopsis
10.1371/journal.pbio.0040196	2006-05-09	Making Hands Jive: How the Body Manages Hand Coordination	0	0	0	0	0	0	0	0	0	0	0	0	0	1200	128	45	1373	225	42	267	1	0	1	0	0	0	0	Synopsis
10.1371/journal.pbio.0040197	2006-05-30	Empirical Support for Optimal Virulence in a Castrating Parasite	0	0	42	45	15	0	0	0	0	0	0	0	0	3607	1305	55	4967	317	100	417	59	0	59	0	0	0	2	Research Article
10.1371/journal.pbio.0040198	2006-06-13	All for All	0	1	0	0	0	0	0	0	2	0	0	2	0	2976	574	57	3607	43	12	55	61	0	61	0	0	0	0	Book Review/Science in the Media
10.1371/journal.pbio.0040199	2006-06-13	Leveraging the Knowledge of Our Peers: Online Communities Hold the Promise to Enhance Scientific Research	0	16	1	1	0	0	0	0	0	0	0	0	0	2857	600	70	3527	130	25	155	8	0	8	1	0	0	0	Community Page
10.1371/journal.pbio.0040200	2006-05-30	B Cell Antigen Receptor Signaling and Internalization Are Mutually Exclusive Events	0	3	18	15	12	0	0	0	0	0	0	0	0	5522	1893	57	7472	948	271	1219	25	0	25	0	0	0	1	Research Article
10.1371/journal.pbio.0040201	2006-06-06	The Genetic Basis of Thermal Reaction Norm Evolution in Lab and Natural Phage Populations	0	6	18	12	8	0	0	0	0	0	0	0	0	4462	1250	53	5765	327	86	413	46	0	46	0	0	0	0	Research Article
10.1371/journal.pbio.0040202	2006-06-13	Restoring Nature's Backbone	0	4	3	6	0	0	0	0	2	0	0	0	0	7781	1731	69	9581	2237	225	2462	32	0	32	0	0	0	0	Feature
10.1371/journal.pbio.0040203	2006-06-13	DNA Repair: Dynamic Defenders against Cancer and Aging	0	0	3	5	6	0	0	0	0	0	0	1	0	6996	3145	67	10208	802	267	1069	27	0	27	0	0	0	0	Primer
10.1371/journal.pbio.0040204	2006-06-13	DNA Detection Using Recombination Proteins	0	3	31	32	8	0	0	0	0	0	0	1	0	13517	5773	105	19395	1501	946	2447	104	0	104	0	0	0	0	Research Article
10.1371/journal.pbio.0040205	2006-05-23	A New Model of Short-Term Motor Adaptation	0	0	0	0	0	0	0	0	0	0	0	0	0	1114	701	39	1854	408	67	475	2	0	2	0	0	0	0	Synopsis
10.1371/journal.pbio.0040206	2006-05-23	More GC Means More RNA	0	0	1	1	0	0	0	0	0	0	0	0	0	1086	179	37	1302	129	42	171	1	0	1	0	0	0	0	Synopsis
10.1371/journal.pbio.0040207	2006-06-20	Excitatory and Feed-Forward Inhibitory Hippocampal Synapses Work Synergistically as an Adaptive Filter of Natural Spike Trains	0	7	18	33	23	0	0	0	0	0	0	0	0	3193	1539	59	4791	374	179	553	51	0	51	0	0	0	3	Research Article
10.1371/journal.pbio.0040208	2006-06-20	Global Patterns of Geographic Range Size in Birds	0	6	42	32	12	0	0	0	0	0	0	3	0	8264	3183	72	11519	600	246	846	188	0	188	0	0	0	0	Research Article
10.1371/journal.pbio.0040209	2006-06-13	Dynamic Encoding of Natural Luminance Sequences by LGN Bursts	0	5	16	12	8	0	0	0	0	0	0	0	0	1670	689	47	2406	212	76	288	49	0	49	0	0	0	0	Research Article
10.1371/journal.pbio.0040210	2006-06-13	Translation Repression in Human Cells by MicroRNA-Induced Gene Silencing Requires RCK/p54	0	9	133	172	115	0	0	0	1	0	0	4	0	14680	5612	113	20405	2413	1285	3698	97	0	97	0	0	0	2	Research Article
10.1371/journal.pbio.0040211	2006-05-23	Male or Female? It Depends on the Dose	0	0	0	0	0	0	0	0	1	0	0	0	0	2107	242	42	2391	861	106	967	1	0	1	0	0	0	0	Synopsis
10.1371/journal.pbio.0040212	2006-05-30	The More the Merrier: Multiple Genomes in a Parasitic Prokaryote	0	0	0	0	0	0	0	0	0	0	0	0	0	1077	134	41	1252	231	59	290	3	0	3	0	0	0	0	Synopsis
10.1371/journal.pbio.0040213	2006-05-30	A Novel Phage Protein Mediates the Virus's Removal from Bacterial Chromosomes	0	0	0	0	0	0	0	0	0	0	0	0	0	847	155	43	1045	262	42	304	1	0	1	0	0	0	0	Synopsis
10.1371/journal.pbio.0040214	2006-05-30	Mating Patterns and Bt Resistance: The Case of the European Corn Borer	0	0	0	0	0	0	0	0	0	0	0	0	0	1151	221	42	1414	197	55	252	1	0	1	0	0	0	0	Synopsis
10.1371/journal.pbio.0040215	2006-06-20	Functional Imaging Reveals Numerous Fields in the Monkey Auditory Cortex	0	2	42	44	35	0	0	0	0	0	0	0	0	3698	1550	59	5307	345	145	490	72	0	72	0	0	0	0	Research Article
10.1371/journal.pbio.0040216	2006-06-13	Environmental Coupling of Selection and Heritability Limits Evolution	0	4	66	71	26	0	0	0	0	0	0	0	0	5863	2608	67	8538	238	93	331	97	0	97	0	0	0	0	Research Article
10.1371/journal.pbio.0040217	2006-04-25	Correction: Interphase Chromosomes Mingle with Their Peers	0	0	0	0	0	0	0	0	0	0	0	0	0	707	137	40	884	30	10	40	0	0	0	0	0	0	0	Correction
10.1371/journal.pbio.0040218	2006-06-06	Bacterial Symbionts May Prove a Double-Edged Sword for the Sharpshooter	0	0	0	0	0	0	0	0	1	0	0	0	0	1081	213	55	1349	134	37	171	2	0	2	0	0	0	0	Synopsis
10.1371/journal.pbio.0040220	2006-06-27	Dynamics of the Central Bottleneck: Dual-Task and Task Uncertainty	0	4	31	21	7	0	0	0	1	0	0	0	0	5872	1769	77	7718	731	216	947	88	0	88	1	0	0	0	Research Article
10.1371/journal.pbio.0040221	2006-06-06	Shape of a Common Protein Module Suggests Role as Molecular Switch	0	0	2	0	0	0	0	0	0	0	0	0	0	747	73	39	859	301	36	337	1	0	1	0	0	0	0	Synopsis
10.1371/journal.pbio.0040222	2006-06-13	DNA Amplification and Detection Made Simple (Relatively)	0	1	0	0	0	0	0	0	0	0	0	0	0	2938	533	44	3515	2449	552	3001	12	0	12	0	0	0	0	Synopsis
10.1371/journal.pbio.0040223	2006-05-30	The Results Are In: Bacterial Parasite Strives for Balance in Host Infection	0	0	0	0	0	0	0	0	0	0	0	0	0	1121	109	36	1266	269	17	286	3	0	3	0	0	0	0	Synopsis
10.1371/journal.pbio.0040224	2006-06-13	Instituting Change	0	0	0	0	0	0	0	0	1	0	0	0	0	2106	465	49	2620	190	29	219	1	0	1	0	0	0	0	Editorial
10.1371/journal.pbio.0040225	2006-06-27	Formation of the Ascidian Epidermal Sensory Neurons: Insights into the Origin of the Chordate Peripheral Nervous System	0	1	23	13	8	0	0	0	0	0	0	0	0	4128	1236	60	5424	467	280	747	36	0	36	0	0	0	0	Research Article
10.1371/journal.pbio.0040226	2006-06-27	Strigolactones Stimulate Arbuscular Mycorrhizal Fungi by Activating Mitochondria	0	1	81	33	30	0	0	0	0	0	0	0	0	8925	2815	88	11828	1366	859	2225	89	0	89	0	0	0	1	Research Article
10.1371/journal.pbio.0040227	2006-06-13	Success Comes at a Cost, Even for Phages	0	0	0	0	0	0	0	0	0	0	0	0	0	1162	213	45	1420	96	35	131	7	0	7	0	0	0	0	Synopsis
10.1371/journal.pbio.0040228	2006-07-11	Data Sharing: How Much Doesn't Get Submitted to GenBank?	0	19	8	8	8	0	0	0	1	0	0	0	0	3539	891	52	4482	163	72	235	45	0	45	0	0	0	0	Correspondence and Other Communications
10.1371/journal.pbio.0040229	2006-06-20	AgDscam, a Hypervariable Immunoglobulin Domain-Containing Receptor of the \n\t\t\t\t\t<named-content xmlns:xlink="http://www.w3.org/1999/xlink" content-type="genus-species" xlink:type="simple">Anopheles gambiae</named-content> Innate Immune System\n\t\t\t\t	0	1	76	72	55	0	0	0	0	0	0	1	0	6527	2392	73	8992	621	490	1111	53	0	53	0	0	0	7	Research Article
10.1371/journal.pbio.0040230	2006-06-06	From Lab to Nature: Thermal Adaptation in Bacterial Viruses	0	1	0	0	0	0	0	0	0	0	0	0	0	1289	174	40	1503	151	20	171	1	0	1	0	0	0	0	Synopsis
10.1371/journal.pbio.0040231	2006-05-30	Distinct B Cell Receptor Functions Are Determined by Phosphorylation	0	0	0	0	0	0	0	0	0	0	0	0	0	1024	113	43	1180	180	29	209	2	0	2	0	0	0	0	Synopsis
10.1371/journal.pbio.0040232	2006-07-18	Repression of Smoothened by Patched-Dependent (Pro-)Vitamin D3 Secretion	0	1	84	31	31	0	0	0	0	0	0	1	0	5875	2533	67	8475	1336	553	1889	45	0	45	0	0	0	8	Research Article
10.1371/journal.pbio.0040233	2006-07-04	Is Avoiding an Aversive Outcome Rewarding? Neural Substrates of Avoidance Learning in the Human Brain	0	7	76	53	62	0	0	0	0	0	0	0	0	8514	3098	84	11696	585	411	996	95	0	95	0	0	0	0	Research Article
10.1371/journal.pbio.0040234	2006-07-04	Prevalence and Evolution of Core Photosystem II Genes in Marine Cyanobacterial Viruses and Their Hosts	0	4	92	68	61	0	1	0	0	0	0	1	0	6962	2356	82	9400	778	490	1268	86	0	86	0	0	0	2	Research Article
10.1371/journal.pbio.0040235	2006-07-11	Ancient HostâPathogen Associations Maintained by Specificity of Chemotaxis and Antibiosis	0	0	16	4	7	0	0	0	0	0	0	0	0	2885	1121	49	4055	294	126	420	33	0	33	0	0	0	2	Research Article
10.1371/journal.pbio.0040236	2006-06-13	A New Twist on an Animal Model Reveals Environmental Constraints on Selection	0	0	0	0	0	0	0	0	0	0	0	0	0	1260	200	38	1498	62	16	78	4	0	4	0	0	0	0	Synopsis
10.1371/journal.pbio.0040237	2006-06-20	Global Patterns of Geographic Range Sizes: A Bird's Eye View	0	0	1	0	0	0	0	0	0	0	0	0	0	1456	301	41	1798	665	40	705	54	0	54	0	0	0	0	Synopsis
10.1371/journal.pbio.0040238	2006-06-13	Characterizing a Key Player in Micro, but Not Small, RNA Interference	0	0	0	0	0	0	0	0	0	0	0	0	0	1485	322	44	1851	159	40	199	4	0	4	0	0	0	0	Synopsis
10.1371/journal.pbio.0040239	2006-07-11	The Most Widespread Symbiosis on Earth	0	1	10	7	2	0	0	0	0	0	0	0	0	7820	2671	57	10548	531	148	679	39	0	39	0	0	0	0	Primer
10.1371/journal.pbio.0040240	2006-06-20	Neurons' Short-Term Plasticity Amplifies Signals	0	0	4	0	0	0	0	0	0	0	0	0	0	1169	186	44	1399	193	36	229	3	0	3	0	0	0	0	Synopsis
10.1371/journal.pbio.0040241	2006-06-27	A Chemical Facilitator of PlantâFungus Communication	0	0	0	0	0	0	0	0	0	0	0	0	0	2081	372	43	2496	272	87	359	6	0	6	0	0	0	0	Synopsis
10.1371/journal.pbio.0040242	2006-07-04	Metazoan Scc4 Homologs Link Sister Chromatid Cohesion to Cell and Axon Migration Guidance	0	0	26	24	20	0	0	0	0	0	0	1	0	3755	1042	50	4847	517	218	735	17	0	17	0	0	0	0	Research Article
10.1371/journal.pbio.0040243	2006-06-27	Who Are You Calling a Squirt?	0	0	0	0	0	0	0	0	0	0	0	0	0	1282	126	45	1453	112	24	136	4	0	4	0	0	0	0	Synopsis
10.1371/journal.pbio.0040244	2006-06-27	Choice and Uncertainty Clog the Bottleneck of Central Processing	0	0	0	0	0	0	0	0	0	0	0	0	0	773	136	47	956	86	26	112	1	0	1	0	0	0	0	Synopsis
10.1371/journal.pbio.0040245	2006-06-20	The Tessellated Monkey: Parsing the Functional Fields of the Auditory Cortex	0	0	0	0	0	0	0	0	0	0	0	0	0	897	106	49	1052	104	17	121	2	0	2	0	0	0	0	Synopsis
10.1371/journal.pbio.0040246	2006-06-20	A Protean Insect Receptor Holds the Key to Broad-Based Pathogen Recognition	0	0	1	0	0	0	0	0	0	0	0	0	0	1012	198	45	1255	110	27	137	3	0	3	0	0	0	0	Synopsis
10.1371/journal.pbio.0040247	2006-07-04	Avoiding Punishment Is Its Own Reward	0	0	0	0	0	0	0	0	0	0	0	0	0	1740	221	44	2005	330	55	385	2	0	2	0	0	0	0	Synopsis
10.1371/journal.pbio.0040248	2006-07-11	Dinosaur Fossils Predict Body Temperatures	0	0	10	11	9	0	0	0	1	0	0	4	0	14223	2965	119	17307	540	154	694	94	0	94	1	0	0	1	Research Article
10.1371/journal.pbio.0040249	2006-05-02	Correction: Whole-Genome Analysis of the SHORT-ROOT Developmental Pathway in \n\t\t\t\t\t<named-content xmlns:xlink="http://www.w3.org/1999/xlink" content-type="genus-species" xlink:type="simple">Arabidopsis</named-content>\n\t\t\t\t	0	0	0	0	0	0	0	0	0	0	0	0	0	982	298	51	1331	135	20	155	0	0	0	0	0	0	0	Correction
10.1371/journal.pbio.0040250	2006-06-13	Bursting on the Scene: How Thalamic Neurons Grab Your Attention	0	0	0	0	0	0	0	0	0	0	0	0	0	979	154	41	1174	126	36	162	1	0	1	0	0	0	0	Synopsis
10.1371/journal.pbio.0040251	2006-07-18	Compensatory Growth Impairs Adult Cognitive Performance	0	3	21	19	11	0	0	0	0	0	0	0	0	6085	1381	75	7541	485	101	586	65	0	65	0	0	0	1	Research Article
10.1371/journal.pbio.0040252	2006-07-18	An Early Role for Wnt Signaling in Specifying Neural Patterns of \n\t\t\t\t\t<italic>Cdx</italic> and \n\t\t\t\t\t<italic>Hox</italic> Gene Expression and Motor Neuron Subtype Identity\n\t\t\t\t	0	1	21	30	12	0	0	0	0	0	0	0	0	3819	1815	61	5695	635	383	1018	39	3	42	0	0	0	1	Research Article
10.1371/journal.pbio.0040254	2006-07-25	Evolution of Melanopsin Photoreceptors: Discovery and Characterization of a New Melanopsin in Nonmammalian Vertebrates	0	1	25	47	15	0	0	0	0	0	0	1	0	5638	1968	70	7676	808	398	1206	41	0	41	0	0	0	0	Research Article
10.1371/journal.pbio.0040255	2006-07-11	Math and Fossils Resolve a Debate on Dinosaur Metabolism	0	0	0	0	0	0	0	0	0	1	0	4	0	2455	474	58	2987	407	96	503	5	0	5	0	0	0	0	Synopsis
10.1371/journal.pbio.0040256	2006-07-25	High-Resolution Mutation Mapping Reveals Parallel Experimental Evolution in Yeast	0	4	17	16	20	0	0	0	0	0	0	0	0	5009	1660	55	6724	341	201	542	44	0	44	0	0	0	0	Research Article
10.1371/journal.pbio.0040257	2006-07-11	Bipartisan Bill for Public Access to ResearchâTime for Action	0	6	0	1	1	0	0	0	1	0	0	0	0	2074	429	48	2551	64	23	87	1	0	1	0	0	0	0	Editorial
10.1371/journal.pbio.0040258	2006-07-18	Inhibiting Hedgehog: New Insights into a Developmentally Important Signaling Pathway	0	0	2	0	0	0	0	0	0	0	0	0	0	844	188	40	1072	135	47	182	3	0	3	0	0	0	0	Synopsis
10.1371/journal.pbio.0040259	2006-07-11	In the Ant's Garden, Fungal Parasites Are Closely Matched to Their Fungal Hosts	0	1	0	0	0	0	0	0	1	0	0	0	0	2070	252	46	2368	138	27	165	3	0	3	0	0	0	0	Synopsis
10.1371/journal.pbio.0040260	2006-08-01	Gene Expression Analysis of Zebrafish Heart Regeneration	0	2	57	54	36	0	0	0	0	0	0	0	0	11304	3556	126	14986	2387	1464	3851	65	0	65	0	0	0	0	Research Article
10.1371/journal.pbio.0040261	2006-07-25	Tomosyn Inhibits Synaptic Vesicle Priming in \n\t\t\t\t\t<named-content xmlns:xlink="http://www.w3.org/1999/xlink" content-type="genus-species" xlink:type="simple">Caenorhabditis elegans</named-content>\n\t\t\t\t	0	0	31	34	33	0	0	0	0	0	0	1	0	3078	1020	42	4140	312	189	501	18	0	18	0	0	0	1	Research Article
10.1371/journal.pbio.0040262	2006-08-15	Role of the AP2 ?-Appendage Hub in Recruiting Partners for Clathrin-Coated Vesicle Assembly	0	2	55	54	45	0	0	0	0	0	0	9	0	4167	1519	65	5751	628	406	1034	34	0	34	0	0	0	0	Research Article
10.1371/journal.pbio.0040263	2006-07-25	Melanopsin Photopigment Comes in Two Distinct Forms	0	0	0	0	0	0	0	0	0	0	0	0	0	1122	202	46	1370	148	43	191	2	0	2	0	0	0	0	Synopsis
10.1371/journal.pbio.0040264	2006-07-04	The Cyanophage Molecular Mixing Bowl of Photosynthesis Genes	0	0	0	0	0	0	0	0	0	0	0	0	0	2771	529	52	3352	138	50	188	23	0	23	0	0	0	0	Synopsis
10.1371/journal.pbio.0040265	2006-08-01	Similarity Selection and the Evolution of Sex: Revisiting the Red Queen	0	3	23	20	2	0	0	0	0	0	0	0	0	6918	2412	66	9396	278	156	434	33	0	33	0	0	0	1	Research Article
10.1371/journal.pbio.0040266	2006-07-04	Ancient Protein Partners Take on Additional Roles in Multicellular Animals	0	0	0	0	0	0	0	0	0	0	0	0	0	1593	76	38	1707	49	19	68	1	0	1	0	0	0	0	Synopsis
10.1371/journal.pbio.0040267	2006-08-01	Structural Organization of the 19S Proteasome Lid: Insights from MS of Intact Complexes	0	3	66	45	38	0	0	0	0	0	0	0	0	5902	2143	69	8114	664	291	955	43	0	43	0	0	0	1	Research Article
10.1371/journal.pbio.0040268	2006-08-08	\n\t\t\t\t\t<italic>c</italic>-Type Cytochrome-Dependent Formation of U(IV) Nanoparticles by \n\t\t\t\t\t<named-content xmlns:xlink="http://www.w3.org/1999/xlink" content-type="genus-species" xlink:type="simple">Shewanella oneidensis</named-content>\n\t\t\t\t	0	0	55	69	34	0	0	0	0	0	0	1	0	4851	1910	69	6830	709	414	1123	50	0	50	0	0	0	0	Research Article
10.1371/journal.pbio.0040269	2006-08-15	The Structural Basis for Promoter ?35 Element Recognition by the Group IV ? Factors	0	1	22	20	30	0	0	0	0	0	0	0	0	3056	1183	46	4285	295	224	519	21	0	21	0	0	0	0	Research Article
10.1371/journal.pbio.0040270	2006-07-18	Accelerated Growth following Poor Early Nutrition Impairs Later Learning	0	0	0	0	0	0	0	0	0	0	0	0	0	2539	249	70	2858	552	30	582	3	0	3	0	0	0	0	Synopsis
10.1371/journal.pbio.0040271	2006-08-15	Local Sharing as a Predominant Determinant of Synaptic Matrix Molecular Dynamics	0	0	34	21	34	0	0	0	0	0	0	0	0	3806	1204	51	5061	396	210	606	25	0	25	0	0	0	4	Research Article
10.1371/journal.pbio.0040272	2006-08-15	Timing the Generation of Distinct Retinal Cells by Homeobox Proteins	0	0	22	15	12	0	0	0	0	0	0	0	0	3519	1608	51	5178	419	354	773	28	0	28	0	0	0	4	Research Article
10.1371/journal.pbio.0040273	2006-08-15	Correction: Viruses' Life History: Towards a Mechanistic Basis of a Trade-Off between Survival and Reproduction among Phages	0	0	1	0	0	0	0	0	0	0	0	0	0	940	294	43	1277	49	19	68	1	0	1	0	0	0	0	Correction
10.1371/journal.pbio.0040274	2006-08-15	A Distributed Chemosensory Circuit for Oxygen Preference in <named-content xmlns:xlink="http://www.w3.org/1999/xlink" content-type="genus-species" xlink:type="simple">C. elegans</named-content>	0	1	37	30	36	0	0	0	0	0	0	0	0	4471	1687	54	6212	537	287	824	39	0	39	0	0	0	0	Research Article
10.1371/journal.pbio.0040275	2006-07-25	Mapping Evolution: Linking Adaptive Traits to Genomic Location	0	1	0	0	0	0	0	0	0	0	0	0	0	1136	167	37	1340	186	16	202	1	0	1	0	0	0	0	Synopsis
10.1371/journal.pbio.0040276	2006-08-22	Disruption-Induced Mucus Secretion: Repair and Protection	0	0	11	5	3	0	0	0	0	0	0	0	0	8026	1397	50	9473	520	255	775	17	0	17	0	0	0	0	Research Article
10.1371/journal.pbio.0040277	2006-08-15	Biodiversity Loss Threatens Human Well-Being	0	14	87	6	8	1	0	0	1	0	1	1	1	30688	7551	104	38343	823	562	1385	290	0	290	1	0	0	0	Essay
10.1371/journal.pbio.0040278	2006-08-15	Beyond NeutralityâEcology Finds Its Niche	0	7	11	7	5	0	0	0	1	0	0	0	0	7092	2570	70	9732	528	219	747	70	0	70	0	0	0	0	Feature
10.1371/journal.pbio.0040279	2006-08-15	Amassing Efforts against Alien Invasive Species in Europe	0	0	8	4	2	0	0	0	0	0	0	0	0	5343	1202	48	6593	292	70	362	0	0	0	0	0	0	0	Community Page
10.1371/journal.pbio.0040280	2006-07-18	Wnt Sets the Stage for Spinal Cord Patterning in the Chick	0	0	0	0	0	0	0	0	0	0	0	0	0	814	173	39	1026	96	24	120	1	0	1	0	0	0	0	Synopsis
10.1371/journal.pbio.0040281	2006-08-01	Regenerating Zebrafish Hearts Reveal the Molecular Agents of Repair	0	0	1	0	0	0	0	0	0	0	0	0	0	1623	335	52	2010	117	45	162	1	0	1	0	0	0	0	Synopsis
10.1371/journal.pbio.0040282	2006-08-08	Cultivating Bacteria's Taste for Toxic Waste	0	0	0	0	0	0	0	0	0	0	0	1	0	2447	345	48	2840	388	41	429	3	0	3	0	0	0	0	Synopsis
10.1371/journal.pbio.0040283	2006-08-22	Evolution of Male-Killer Suppression in a Natural Population	0	0	38	6	19	0	0	0	0	0	0	2	0	5327	2153	53	7533	368	171	539	0	0	0	0	0	0	1	Research Article
10.1371/journal.pbio.0040284	2006-08-22	Cellular and Molecular Bases of the Initiation of Fever	0	4	37	32	19	0	0	0	0	0	0	2	0	5389	1995	53	7437	725	395	1120	18	0	18	6	0	0	0	Research Article
10.1371/journal.pbio.0040285	2006-08-01	The Red Queen Gets a New Lease on Life	0	0	16	0	0	0	0	0	0	0	0	0	0	2016	313	44	2373	124	38	162	3	0	3	0	0	0	0	Synopsis
10.1371/journal.pbio.0040286	2006-08-29	Macronuclear Genome Sequence of the Ciliate <italic>Tetrahymena thermophila,</italic> a Model Eukaryote	0	6	120	108	138	0	0	0	10	0	0	5	0	31227	4424	183	35834	3141	806	3947	113	0	113	3	0	0	2	Research Article
10.1371/journal.pbio.0040287	2006-08-01	Smashing Protein Complex Ions to Bits Reveals Their Structural Organization	0	0	0	0	0	0	0	0	0	0	0	0	0	601	106	36	743	62	20	82	1	0	1	0	0	0	0	Synopsis
10.1371/journal.pbio.0040288	2006-08-22	Unique Development in Hemichordates Suggests Some Unique Features of Chordates	0	0	0	0	0	0	0	0	0	0	0	0	0	1492	189	37	1718	532	41	573	3	0	3	0	0	0	0	Synopsis
10.1371/journal.pbio.0040289	2006-07-25	Keeping Things under Control at the Neuromuscular Junction	0	0	0	0	0	0	0	0	0	0	0	0	0	683	72	37	792	70	31	101	1	0	1	0	0	0	0	Synopsis
10.1371/journal.pbio.0040290	2006-08-22	Shavenbaby Couples Patterning to Epidermal Cell Shape Control	0	3	27	15	15	0	0	0	1	0	0	0	0	5013	1193	66	6272	508	193	701	12	0	12	0	0	0	7	Research Article
10.1371/journal.pbio.0040291	2006-08-22	Dorsoventral Patterning in Hemichordates: Insights into Early Chordate Evolution	0	4	78	32	38	0	0	0	0	0	1	0	0	7055	2955	76	10086	966	435	1401	81	0	81	0	0	0	5	Research Article
10.1371/journal.pbio.0040293	2006-08-15	Master Proteins Dictate Retinal Differentiation Timetable	0	0	2	0	0	0	0	0	0	0	0	0	0	798	114	36	948	214	76	290	2	0	2	0	0	0	0	Synopsis
10.1371/journal.pbio.0040294	2006-08-15	A Bacterial Protein Puts a New Twist on DNA Transcription	0	0	0	0	0	0	0	0	0	0	0	0	0	1086	158	38	1282	122	33	155	2	0	2	0	0	0	0	Synopsis
10.1371/journal.pbio.0040295	2006-09-12	Correction: Sirt1 Regulates Insulin Secretion by Repressing UCP2 in Pancreatic Ã Cells	0	1	1	0	0	0	0	0	0	0	0	0	0	988	325	44	1357	84	24	108	2	0	2	0	0	0	0	Correction
10.1371/journal.pbio.0040296	2006-09-12	CSI: Bethesda	0	0	0	0	0	0	0	0	0	0	0	0	0	1850	387	34	2271	684	34	718	2	0	2	0	0	0	0	Book Review/Science in the Media
10.1371/journal.pbio.0040297	2006-08-15	Your Synapse or Mine? Promiscuous Protein Exchanges between Neighboring Synapses	0	0	0	0	1	0	0	0	0	0	0	0	0	837	134	35	1006	66	14	80	1	0	1	0	0	0	0	Synopsis
10.1371/journal.pbio.0040298	2006-08-29	Uncoiling Mechanics of <named-content xmlns:xlink="http://www.w3.org/1999/xlink" content-type="genus-species" xlink:type="simple">Escherichia coli</named-content> Type I Fimbriae Are Optimized for Catch Bonds	0	0	30	20	15	0	0	0	0	0	0	0	0	5278	1291	53	6622	318	169	487	30	0	30	0	0	0	0	Research Article
10.1371/journal.pbio.0040299	2006-09-12	Cooperation among Microorganisms	0	7	9	7	8	0	0	0	2	0	0	0	0	13756	3602	77	17435	728	162	890	68	0	68	0	0	0	0	Essay
10.1371/journal.pbio.0040300	2006-09-12	Fundamental Questions in Biology	0	3	4	8	2	0	0	0	6	0	0	0	0	18265	4971	104	23340	181	55	236	34	0	34	1	0	0	0	Editorial
10.1371/journal.pbio.0040301	2006-08-15	Sharing Responsibility for Clathrin Coat Assembly	0	0	0	0	0	0	0	0	0	0	0	0	0	713	99	33	845	75	25	100	1	0	1	0	0	0	0	Synopsis
10.1371/journal.pbio.0040302	2006-09-05	Neonatal Imitation in Rhesus Macaques	0	7	50	60	21	0	0	0	4	0	0	2	0	17591	3271	174	21036	667	491	1158	115	0	115	0	0	0	1	Research Article
10.1371/journal.pbio.0040303	2006-09-26	A Conserved Supergene Locus Controls Colour Pattern Diversity in <italic>Heliconius</italic> Butterflies	0	1	50	34	41	0	0	0	0	0	0	2	0	6268	2293	60	8621	590	276	866	11	0	11	0	0	0	0	Research Article
10.1371/journal.pbio.0040304	2006-08-29	Ciliate Genome Sequence Reveals Unique Features of a Model Eukaryote	0	1	2	0	1	0	0	0	0	0	0	1	0	7168	653	58	7879	135	30	165	20	0	20	0	0	0	0	Synopsis
10.1371/journal.pbio.0040305	2006-08-22	Anatomy of a Fever	0	2	1	0	0	0	0	0	0	0	1	0	0	2918	358	42	3318	934	44	978	2	0	2	0	0	0	0	Synopsis
10.1371/journal.pbio.0040306	2006-08-15	Multiple Pathways Give a No-Frills Nervous System a Flexible Oxygen Response	0	0	0	0	0	0	0	0	0	0	0	0	0	632	63	31	726	71	13	84	1	0	1	0	0	0	0	Synopsis
10.1371/journal.pbio.0040307	2006-08-22	The Path to Digestion Is Paved with Repair	0	0	0	0	0	0	0	0	0	0	0	0	0	2010	120	43	2173	652	17	669	1	0	1	0	0	0	0	Synopsis
10.1371/journal.pbio.0040308	2006-08-22	Conflict within the Genome: Evolving Defenses to Suppress the Male Killers	0	0	0	0	0	0	0	0	0	0	0	2	0	1035	138	34	1207	89	31	120	2	0	2	0	0	0	0	Synopsis
10.1371/journal.pbio.0040309	2006-09-12	Stochastic mRNA Synthesis in Mammalian Cells	0	26	245	248	162	0	0	0	2	0	0	2	0	17102	6392	132	23626	1139	878	2017	244	0	244	0	0	0	0	Research Article
10.1371/journal.pbio.0040310	2006-08-22	In <italic>Drosophila</italic> Hair Development, Shavenbaby Is at the Beginning of the End	0	0	0	0	0	0	0	0	0	0	0	0	0	2070	244	48	2362	280	49	329	2	0	2	0	0	0	0	Synopsis
10.1371/journal.pbio.0040311	2006-09-05	Evolution of Neonatal Imitation	0	0	0	0	0	0	0	0	0	2	0	0	0	4632	618	55	5305	425	43	468	2	0	2	0	0	0	0	Synopsis
10.1371/journal.pbio.0040312	2006-09-12	Predicting Essential Components of Signal Transduction Networks: A Dynamic Model of Guard Cell Abscisic Acid Signaling	0	12	77	75	64	0	0	0	0	0	0	0	0	11244	4181	99	15524	718	532	1250	127	0	127	0	0	0	3	Research Article
10.1371/journal.pbio.0040313	2006-09-12	Threshold-Dependent BMP-Mediated Repression: A Model for a Conserved Mechanism That Patterns the Neuroectoderm	0	2	19	16	14	0	0	0	0	0	0	0	0	3585	1414	55	5054	363	199	562	30	0	30	0	0	0	2	Research Article
10.1371/journal.pbio.0040314	2006-08-29	Bacterial Fimbriae Designed to Stay with the Flow	0	0	3	0	0	1	0	0	0	0	0	0	0	1557	213	42	1812	150	24	174	2	0	2	0	0	0	0	Synopsis
10.1371/journal.pbio.0040315	2006-09-12	Inhibition of Gap Junction Communication at Ectopic Eph/ephrin Boundaries Underlies Craniofrontonasal Syndrome	0	0	31	46	34	0	0	0	0	0	0	0	0	3230	1059	48	4337	386	225	611	11	0	11	0	0	0	2	Research Article
10.1371/journal.pbio.0040316	2006-09-12	Generalization of Motor Learning Depends on the History of Prior Action	0	7	26	47	27	0	0	0	0	0	0	0	0	5342	1850	63	7255	591	296	887	56	0	56	0	0	0	0	Research Article
10.1371/journal.pbio.0040317	2006-09-19	Stratus Not Altocumulus: A New View of the Yeast Protein Interaction Network	0	17	44	55	60	0	0	0	1	0	0	0	0	6381	2583	75	9039	759	527	1286	84	0	84	0	0	0	1	Research Article
10.1371/journal.pbio.0040319	2006-09-12	Chance Fluctuations in mRNA Output in Mammalian Cells	0	0	0	0	0	0	0	0	0	0	0	0	0	1057	249	32	1338	59	15	74	1	0	1	0	0	0	0	Synopsis
10.1371/journal.pbio.0040320	2006-10-17	Correction: Evolution of Melanopsin Photoreceptors: Discovery and Characterization of a New Melanopsin in Nonmammalian Vertebrates	0	0	0	1	0	0	0	0	0	0	0	0	0	792	182	49	1023	40	13	53	0	0	0	0	0	0	0	Correction
10.1371/journal.pbio.0040321	2006-09-12	Morphological Evolution Is Accelerated among Island Mammals	0	5	34	43	9	0	0	0	0	0	0	0	0	13209	3458	94	16761	361	259	620	118	0	118	0	0	0	0	Research Article
10.1371/journal.pbio.0040322	2006-10-03	Rescue of Progeria in Trichothiodystrophy by Homozygous Lethal <italic>Xpd</italic> Alleles	0	0	12	14	8	0	0	0	0	0	0	0	0	3787	734	46	4567	382	123	505	5	0	5	0	0	0	0	Research Article
10.1371/journal.pbio.0040323	2006-09-12	When Evidence Is Scant, Mathematical Modeling Offers a Roadmap for Discovery	0	6	1	0	0	0	0	0	0	0	0	0	0	1343	241	35	1619	54	24	78	4	0	4	0	0	0	0	Synopsis
10.1371/journal.pbio.0040324	2006-09-26	Food-Web Models Predict Species Abundances in Response to Habitat Change	0	3	25	17	8	0	0	0	0	0	0	0	0	15978	2932	111	19021	647	189	836	166	0	166	0	0	0	3	Research Article
10.1371/journal.pbio.0040325	2006-10-10	Asymmetrical Reinforcement and <italic>Wolbachia</italic> Infection in <named-content xmlns:xlink="http://www.w3.org/1999/xlink" content-type="genus-species" xlink:type="simple">Drosophila</named-content>	0	4	44	15	13	0	0	0	2	0	0	0	0	3507	1284	57	4848	308	180	488	47	0	47	0	0	0	0	Research Article
10.1371/journal.pbio.0040326	2006-09-26	Implicit Multisensory Associations Influence Voice Recognition	0	3	52	38	23	0	0	0	0	0	0	0	0	4336	1534	54	5924	430	274	704	51	0	51	0	0	0	0	Research Article
10.1371/journal.pbio.0040327	2006-10-10	CDPKs CPK6 and CPK3 Function in ABA Regulation of Guard Cell S-Type Anion- and Ca<sup>2+</sup>- Permeable Channels and Stomatal Closure	0	0	113	82	52	0	0	0	0	0	0	0	0	5966	2314	55	8335	1191	800	1991	44	0	44	0	0	0	0	Research Article
10.1371/journal.pbio.0040328	2006-10-17	Correction: Math and Fossils Resolve a Debate on Dinosaur Metabolism	0	0	0	0	0	0	0	0	0	0	0	0	0	928	241	38	1207	55	14	69	0	0	0	0	0	0	0	Correction
10.1371/journal.pbio.0040329	2006-09-26	Jack-of-All-Trades âSupergeneâ Controls Butterfly Wing Pattern Diversity	0	0	1	0	0	0	0	0	1	0	0	0	0	3578	275	43	3896	144	33	177	1	0	1	1	0	0	0	Synopsis
10.1371/journal.pbio.0040330	2006-09-26	Munc18-Bound Syntaxin Readily Forms SNARE Complexes with Synaptobrevin in Native Plasma Membranes	0	0	31	22	27	0	0	0	0	0	0	1	0	3705	1460	43	5208	401	212	613	15	0	15	0	0	0	2	Research Article
10.1371/journal.pbio.0040331	2006-09-19	For Yeast Protein Hubs, More Data Means More Connections	0	2	0	0	0	0	0	0	0	0	0	0	0	1041	227	36	1304	95	17	112	1	0	1	0	0	0	0	Synopsis
10.1371/journal.pbio.0040332	2006-10-03	tRNAs Promote Nuclear Import of HIV-1 Intracellular Reverse Transcription Complexes	0	2	21	26	29	0	0	0	0	0	0	1	0	3488	1473	48	5009	373	246	619	19	0	19	0	0	0	4	Research Article
10.1371/journal.pbio.0040333	2006-10-17	How to Win the Nobel Prize?	0	2	0	0	0	0	0	0	0	2	0	0	0	11344	2108	64	13516	370	118	488	2	0	2	1	0	0	0	Book Review/Science in the Media
10.1371/journal.pbio.0040334	2006-09-12	Islands Spark Accelerated Evolution	0	0	0	0	0	0	0	0	0	0	0	0	0	2415	367	46	2828	254	32	286	5	0	5	0	0	0	0	Synopsis
10.1371/journal.pbio.0040335	2006-09-12	Disrupted Intercellular Communication Causes a Disfiguring Birth Defect	0	0	1	0	0	0	0	0	0	0	0	0	0	897	83	35	1015	134	25	159	1	0	1	0	0	0	0	Synopsis
10.1371/journal.pbio.0040336	2006-09-26	Predicting Species Abundance in the Face of Habitat Loss	0	0	0	0	0	0	0	0	0	0	0	0	0	2180	362	50	2592	460	32	492	2	0	2	0	0	0	0	Synopsis
10.1371/journal.pbio.0040337	2006-10-10	Strict Host-Symbiont Cospeciation and Reductive Genome Evolution in Insect Gut Bacteria	0	2	52	60	37	0	0	0	1	0	0	0	0	7812	2685	89	10586	586	360	946	0	0	0	0	0	0	2	Research Article
10.1371/journal.pbio.0040339	2006-09-12	Initiation, Establishment, and Maintenance of Heritable <italic>MuDR</italic> Transposon Silencing in Maize Are Mediated by Distinct Factors	0	3	34	10	23	0	0	0	0	0	0	0	0	3235	1207	40	4482	317	174	491	20	0	20	0	0	0	0	Research Article
10.1371/journal.pbio.0040340	2006-10-17	The Impact of T Cell Intrinsic Antigen Adaptation on Peripheral Immune Tolerance	0	0	13	11	4	0	0	0	0	0	0	0	0	2546	887	53	3486	344	147	491	10	0	10	0	0	0	0	Research Article
10.1371/journal.pbio.0040341	2006-10-17	Repeating Patterns of Mimicry	0	0	2	1	0	0	0	0	0	0	0	9	0	5984	1733	52	7769	1082	87	1169	43	0	43	0	0	0	0	Primer
10.1371/journal.pbio.0040342	2006-10-17	To Lose Both Would Look Like Carelessness: Tasmanian Devil Facial Tumour Disease	0	0	24	15	6	0	0	0	1	0	0	3	1	11051	2510	75	13636	1459	376	1835	40	0	40	0	0	0	0	Unsolved Mystery
10.1371/journal.pbio.0040343	2006-10-17	Plasticity of Astrocytic Coverage and Glutamate Transporter Expression in Adult Mouse Cortex	0	1	34	38	15	0	0	0	0	0	0	0	0	3994	1382	52	5428	556	335	891	45	0	45	0	0	0	0	Research Article
10.1371/journal.pbio.0040344	2006-10-17	Seed Dispersal and Spatial Pattern in Tropical Trees	0	0	64	42	6	0	0	0	0	0	0	0	0	9855	2676	80	12611	900	214	1114	182	0	182	1	0	0	0	Research Article
10.1371/journal.pbio.0040345	2006-10-10	Infection Status Drives Interspecies Mating Choices in Fruit Fly Females	0	0	1	0	0	0	0	0	2	0	0	0	0	1296	130	33	1459	86	13	99	1	0	1	0	0	0	0	Synopsis
10.1371/journal.pbio.0040346	2006-09-12	BMPs: Conserved Morphogens in Neural Patterning	0	0	0	0	0	0	0	0	0	0	0	0	0	930	147	33	1110	258	32	290	1	0	1	0	0	0	0	Synopsis
10.1371/journal.pbio.0040347	2006-10-03	The Case of XPD: Sometimes Two Different Mutant Genes Are Better than One	0	0	0	0	0	0	0	0	0	0	0	0	0	1427	159	36	1622	207	21	228	1	0	1	0	0	0	0	Synopsis
10.1371/journal.pbio.0040348	2006-10-10	A Signaling Network for Patterning of Neuronal Connectivity in the <named-content xmlns:xlink="http://www.w3.org/1999/xlink" content-type="genus-species" xlink:type="simple">Drosophila</named-content> Brain	0	0	9	11	12	0	0	0	0	0	0	0	0	4289	1621	74	5984	588	284	872	39	0	39	0	0	0	0	Research Article
10.1371/journal.pbio.0040349	2006-10-17	Intracellular Demography and the Dynamics of <named-content xmlns:xlink="http://www.w3.org/1999/xlink" content-type="genus-species" xlink:type="simple">Salmonella enterica</named-content> Infections	0	1	23	21	15	0	0	0	0	0	0	0	0	3917	1146	58	5121	297	141	438	31	0	31	0	0	0	0	Research Article
10.1371/journal.pbio.0040350	2006-10-24	Target DNA Structure Plays a Critical Role in RAG Transposition	0	0	6	9	9	0	0	0	0	0	0	0	0	2469	680	37	3186	240	168	408	21	0	21	0	0	0	0	Research Article
10.1371/journal.pbio.0040351	2006-10-17	Ammonium Toxicity and Potassium Limitation in Yeast	0	2	19	28	23	0	0	0	0	0	0	0	0	5768	1455	70	7293	984	397	1381	46	0	46	0	0	0	2	Research Article
10.1371/journal.pbio.0040352	2006-11-14	Bushes in the Tree of Life	0	13	65	81	41	0	0	0	3	1	0	0	0	11928	3807	93	15828	413	185	598	158	0	158	0	0	0	0	Essay
10.1371/journal.pbio.0040353	2006-09-12	Transposon Silencing Keeps Jumping Genes in Their Place	0	0	0	0	0	0	0	0	0	0	0	0	0	1561	313	38	1912	1175	126	1301	5	0	5	0	0	0	0	Synopsis
10.1371/journal.pbio.0040354	2006-09-12	Learning New Movements Depends on the Statistics of Your Prior Actions	0	0	0	0	0	0	0	0	0	0	0	0	0	898	136	34	1068	162	20	182	1	0	1	0	0	0	0	Synopsis
10.1371/journal.pbio.0040355	2006-10-17	The Testis-Specific Factor CTCFL Cooperates with the Protein Methyltransferase PRMT7 in <italic>H19</italic> Imprinting Control Region Methylation	0	2	39	27	33	0	0	0	0	0	0	0	0	4625	1902	53	6580	945	539	1484	42	0	42	0	0	0	0	Research Article
10.1371/journal.pbio.0040356	2006-10-24	Intralocus Sexual Conflict Diminishes the Benefits of Sexual Selection	0	4	61	59	27	0	0	0	1	0	0	2	0	9995	2291	110	12396	379	148	527	95	0	95	0	0	0	0	Research Article
10.1371/journal.pbio.0040357	2006-10-10	Gut Bacteria Cospeciating with Insects	0	0	1	0	0	0	0	0	1	0	0	0	0	1838	462	40	2340	324	72	396	2	0	2	0	0	0	0	Synopsis
10.1371/journal.pbio.0040358	2006-10-10	Protein Kinases and Plant Pores	0	0	0	0	0	0	0	0	0	0	0	0	0	2486	301	40	2827	429	23	452	1	0	1	0	0	0	0	Synopsis
10.1371/journal.pbio.0040359	2006-09-26	A Flexible Syntaxin Solves the Mystery of the SNAREd Munc	0	0	0	0	0	0	0	0	0	0	0	0	0	518	120	29	667	47	19	66	11	0	11	0	0	0	0	Synopsis
10.1371/journal.pbio.0040360	2006-10-31	Mapping the Economic Costs and Benefits of Conservation	0	10	87	105	8	0	0	0	1	0	0	0	0	19473	5521	110	25104	806	329	1135	338	0	338	0	0	0	4	Research Article
10.1371/journal.pbio.0040361	2006-09-26	When Just One Sense Is Available, Multisensory Experience Fills in the Blanks	0	0	0	0	0	0	0	0	0	0	0	0	0	1245	158	38	1441	187	18	205	1	0	1	0	0	0	0	Synopsis
10.1371/journal.pbio.0040362	2006-10-24	The Liganding of Glycolipid Transfer Protein Is Controlled by Glycolipid Acyl Structure	0	0	16	20	15	0	0	0	0	0	0	1	0	1857	491	43	2391	325	123	448	13	0	13	0	0	0	0	Research Article
10.1371/journal.pbio.0040363	2006-10-24	Two-Step Recruitment of RNA-Directed DNA Methylation to Tandem Repeats	0	3	59	78	43	0	0	0	0	0	0	0	0	6406	2486	77	8969	1701	591	2292	51	0	51	0	0	0	0	Research Article
10.1371/journal.pbio.0040364	2006-10-03	Nuclear Import of HIV-1 Complex Relies on a Surprise Player: tRNA	0	0	0	0	0	0	0	0	0	0	0	0	0	948	165	33	1146	64	19	83	2	0	2	0	0	0	0	Synopsis
10.1371/journal.pbio.0040365	2006-10-31	Human Immunodeficiency Virus Impairs Reverse Cholesterol Transport from Macrophages	0	1	62	32	65	0	0	0	0	0	0	0	0	5990	1716	67	7773	1068	568	1636	19	0	19	2	0	0	0	Research Article
10.1371/journal.pbio.0040366	2006-10-24	A Role for PCNA Ubiquitination in Immunoglobulin Hypermutation	0	0	57	33	41	0	0	0	0	0	0	0	0	4616	1353	48	6017	406	188	594	23	0	23	0	0	0	2	Research Article
10.1371/journal.pbio.0040368	2006-11-07	The Marine Viromes of Four Oceanic Regions	42	19	186	74	160	2	0	0	3	0	0	1	0	15117	4850	122	20089	1181	793	1974	200	0	200	0	0	0	1	Research Article
10.1371/journal.pbio.0040369	2006-11-07	Ablation of PGC-1? Results in Defective Mitochondrial Activity, Thermogenesis, Hepatic Function, and Cardiac Performance	0	6	61	75	57	0	0	0	0	0	0	0	0	5951	2052	81	8084	920	776	1696	35	0	35	0	0	0	0	Research Article
10.1371/journal.pbio.0040370	2006-11-07	Rapid Redistribution of Synaptic PSD-95 in the Neocortex In Vivo	0	6	72	59	71	0	0	0	2	0	0	0	0	7925	2976	100	11001	847	537	1384	118	0	118	0	0	0	3	Research Article
10.1371/journal.pbio.0040371	2006-10-17	âSupportingâ Players Take the Lead in Protecting the Overstimulated Brain	0	0	0	0	0	0	0	0	0	0	0	0	0	720	94	30	844	315	23	338	1	0	1	0	0	0	0	Synopsis
10.1371/journal.pbio.0040372	2006-10-31	Phenotypic Plasticity Opposes Species Invasions by Altering Fitness Surface	0	1	8	12	5	0	0	0	0	0	0	0	0	4044	1587	52	5683	322	98	420	107	0	107	0	0	0	0	Research Article
10.1371/journal.pbio.0040373	2006-11-07	Detecting Non-Brownian Trait Evolution in Adaptive Radiations	0	4	40	20	10	0	0	0	0	0	0	1	0	4390	1741	48	6179	326	165	491	169	0	169	0	0	0	1	Research Article
10.1371/journal.pbio.0040374	2006-11-07	Adaptation to ER Stress Is Mediated by Differential Stabilities of Pro-Survival and Pro-Apoptotic mRNAs and Proteins	0	0	121	77	111	0	0	0	0	0	0	0	0	7360	3228	95	10683	1438	1698	3136	51	0	51	0	0	0	0	Research Article
10.1371/journal.pbio.0040375	2006-10-17	The Seeds of Diversity: Lessons from Tropical Trees	0	2	0	0	0	0	0	0	0	0	0	0	0	1436	305	43	1784	312	40	352	6	0	6	0	0	0	0	Synopsis
10.1371/journal.pbio.0040376	2006-11-14	Shellfish Dredging Pushes a Flexible Avian Top Predator out of a Marine Protected Area	0	0	28	31	3	0	0	0	0	0	0	1	0	3959	1053	54	5066	344	76	420	39	0	39	0	0	0	0	Research Article
10.1371/journal.pbio.0040377	2006-11-07	Assembly Factor Omp85 Recognizes Its Outer Membrane Protein Substrates by a Species-Specific C-Terminal Motif	0	0	81	60	59	0	0	0	0	0	0	0	0	3717	1344	57	5118	643	415	1058	30	0	30	0	0	0	4	Research Article
10.1371/journal.pbio.0040378	2006-10-17	Charting the Spread of <italic>Salmonella</italic> Infection	0	0	2	0	0	0	0	0	0	0	0	0	0	1394	219	44	1657	130	19	149	1	0	1	0	0	0	0	Synopsis
10.1371/journal.pbio.0040379	2006-10-31	Conservation Planning for Ecosystem Services	0	18	136	117	17	0	0	0	0	0	0	1	0	30305	9187	176	39668	1073	665	1738	437	0	437	1	0	0	2	Research Article
10.1371/journal.pbio.0040380	2006-11-14	A MaternalâOffspring Coadaptation Theory for the Evolution of Genomic Imprinting	0	3	39	34	19	0	0	0	1	0	0	0	0	5653	1979	57	7689	518	261	779	57	0	57	0	0	0	1	Research Article
10.1371/journal.pbio.0040381	2006-11-14	BioGeomancer: Automated Georeferencing to Map the World's Biodiversity Data	0	8	16	15	10	0	0	0	0	0	0	0	0	4275	1070	45	5390	688	89	777	96	0	96	0	0	0	2	Community Page
10.1371/journal.pbio.0040382	2006-11-21	Interdigitated Paralemniscal and Lemniscal Pathways in the Mouse Barrel Cortex	0	1	47	51	39	0	0	0	1	0	0	0	0	4105	1734	84	5923	558	246	804	0	0	0	0	0	0	0	Research Article
10.1371/journal.pbio.0040383	2006-11-14	The Genome of Deep-Sea Vent Chemolithoautotroph <italic>Thiomicrospira crunogena</italic> XCL-2	0	1	28	33	28	0	0	0	0	0	0	0	0	6526	1396	58	7980	1024	350	1374	68	0	68	0	0	0	0	Research Article
10.1371/journal.pbio.0040384	2006-11-14	Correction: Morphological Evolution Is Accelerated among Island Mammals	0	0	0	0	0	0	0	0	0	0	0	0	0	1046	228	40	1314	37	19	56	0	0	0	0	0	0	0	Correction
10.1371/journal.pbio.0040385	2006-11-14	Correction: Preserving Genome Integrity: The DdrA Protein of <named-content xmlns:xlink="http://www.w3.org/1999/xlink" content-type="genus-species" xlink:type="simple">Deinococcus radiodurans</named-content> R1	0	0	0	0	0	0	0	0	0	0	0	0	0	647	112	38	797	41	15	56	0	0	0	0	0	0	0	Correction
10.1371/journal.pbio.0040386	2006-11-14	Two or Four Bristles: Functional Evolution of an Enhancer of <italic>scute</italic> in Drosophilidae	0	9	19	17	18	0	0	0	0	0	0	0	0	3200	1070	51	4321	327	142	469	33	0	33	0	0	0	9	Research Article
10.1371/journal.pbio.0040387	2006-11-28	How Behavioral Constraints May Determine Optimal Sensory Representations	0	5	13	12	8	0	0	0	0	0	0	0	0	4309	1590	65	5964	249	67	316	30	0	30	0	0	0	3	Research Article
10.1371/journal.pbio.0040388	2006-11-14	A Marriage of Old and New: Chemostats and Microarrays Identify a New Model System for Ammonium Toxicity	0	1	1	3	0	0	0	0	0	0	0	0	0	2389	505	48	2942	187	150	337	17	0	17	0	0	0	0	Primer
10.1371/journal.pbio.0040389	2006-10-17	An Unexpected Connection: Potassium Limitation and Ammonium Toxicity in Yeast	0	0	0	0	0	0	0	0	0	0	0	0	0	1439	175	36	1650	161	37	198	6	0	6	0	0	0	0	Synopsis
10.1371/journal.pbio.0040390	2006-10-24	Can DNA Distortion Turn RAG into a Potent Transposase?	0	0	0	0	0	0	0	0	0	0	0	0	0	596	107	32	735	84	15	99	24	0	24	0	0	0	0	Synopsis
10.1371/journal.pbio.0040391	2006-10-10	Signals That Tell Fly Neurons to Extend or Retract	0	0	0	0	0	0	0	0	0	0	0	0	0	1396	186	42	1624	62	21	83	2	0	2	0	0	0	0	Synopsis
10.1371/journal.pbio.0040392	2006-10-31	Assessing Ecosystem Services to Identify Conservation Priorities	0	2	1	0	0	0	0	0	0	0	0	0	0	4631	1294	67	5992	452	100	552	22	0	22	0	0	0	0	Synopsis
10.1371/journal.pbio.0040393	2006-10-17	Immune Cells Strike a Balance to Avoid Autoimmune Disease	0	0	0	0	0	0	0	0	0	0	0	0	0	2111	344	54	2509	232	17	249	1	0	1	0	0	0	0	Synopsis
10.1371/journal.pbio.0040394	2006-10-24	Sexual Selection Comes at a Cost	0	2	0	0	0	0	0	0	0	0	0	0	0	2126	325	42	2493	343	30	373	1	0	1	0	0	0	0	Synopsis
10.1371/journal.pbio.0040395	2006-11-14	A High-Resolution Single Nucleotide Polymorphism Genetic Map of the Mouse Genome	0	4	54	49	85	0	0	0	0	0	0	0	0	6846	2072	71	8989	826	464	1290	59	0	59	0	0	0	1	Research Article
10.1371/journal.pbio.0040396	2006-11-21	A Posterior Centre Establishes and Maintains Polarity of the <named-content xmlns:xlink="http://www.w3.org/1999/xlink" content-type="genus-species" xlink:type="simple">Caenorhabditis elegans</named-content> Embryo by a Wnt-Dependent Relay Mechanism	0	0	10	8	13	0	0	0	0	0	0	0	0	2209	808	52	3069	253	102	355	10	0	10	0	0	0	2	Research Article
10.1371/journal.pbio.0040397	2006-10-24	Too Long, Too Short, or Just Right: GlycosphingolipidâProtein Binding Varies with Acyl Chain Length	0	0	0	0	0	0	0	0	0	0	0	0	0	449	74	31	554	72	9	81	1	0	1	0	0	0	0	Synopsis
10.1371/journal.pbio.0040398	2006-10-17	New Factors Controlling Parent-Specific Genetic Control	0	0	0	0	0	0	0	0	0	0	0	0	0	754	122	34	910	66	26	92	2	0	2	0	0	0	0	Synopsis
10.1371/journal.pbio.0040399	2006-11-07	Picking the Right Parts at the Beta Barrel Factory	0	0	1	0	0	0	0	0	0	0	0	0	0	704	85	32	821	86	18	104	3	0	3	0	0	0	0	Synopsis
10.1371/journal.pbio.0040400	2006-10-31	HIVâCholesterol Connection Suggests a New Antiretroviral Strategy	0	0	0	0	0	0	0	0	0	0	0	0	0	1320	242	34	1596	7601	91	7692	2	0	2	0	0	0	0	Synopsis
10.1371/journal.pbio.0040401	2006-11-14	ONE for All: The Next Step for PLoS	0	2	3	2	2	0	0	0	0	0	0	3	0	8468	813	81	9362	220	37	257	9	0	9	1	0	0	0	Editorial
10.1371/journal.pbio.0040402	2006-11-07	PGC-1?: A Regulator of Mitochondrial Function with Subtle Roles in Energy Metabolism	0	2	0	0	0	0	0	0	0	0	0	0	0	980	201	46	1227	266	46	312	1	0	1	0	0	0	0	Synopsis
10.1371/journal.pbio.0040403	2006-10-24	Borrowing a DNA Repair Enzyme to Fine-Tune Antibody Specificity	0	0	3	0	0	0	0	0	0	0	0	0	0	977	108	34	1119	62	14	76	1	0	1	0	0	0	0	Synopsis
10.1371/journal.pbio.0040404	2006-11-07	Kinetics of Synaptic Protein Turnover Regulate Synaptic Size	0	0	0	0	0	0	0	0	0	0	0	0	0	798	158	33	989	79	20	99	1	0	1	0	0	0	0	Synopsis
10.1371/journal.pbio.0040405	2006-11-07	Bridging the Gap between Theory and Ecology in Evolutionary Models	0	0	1	0	0	0	0	0	0	0	0	0	0	1247	294	33	1574	1151	155	1306	22	0	22	0	0	0	0	Synopsis
10.1371/journal.pbio.0040406	2006-11-07	Metagenomics Offers a Big-Picture View of the Diversity and Distribution of Marine Viruses	0	0	0	0	0	0	0	0	2	0	0	0	0	2865	595	42	3502	220	88	308	5	0	5	0	0	0	0	Synopsis
10.1371/journal.pbio.0040407	2006-10-24	siRNAs and DNA Methylation Do a Two-Step to Silence Tandem Sequences	0	2	0	0	1	0	0	0	0	0	0	0	0	1552	356	33	1941	259	67	326	3	0	3	0	0	0	0	Synopsis
10.1371/journal.pbio.0040408	2006-11-07	Apoptosis Versus Survival: When in Doubt, Choose Both	0	0	0	0	0	0	0	0	0	0	0	0	0	1215	240	35	1490	176	60	236	2	0	2	0	0	0	0	Synopsis
10.1371/journal.pbio.0040409	2006-11-21	Functional Convergence of Neurons Generated in the Developing and Adult Hippocampus	0	0	66	52	48	0	0	0	0	0	0	0	0	5283	2056	81	7420	1236	420	1656	76	0	76	0	0	0	0	Research Article
10.1371/journal.pbio.0040410	2006-11-21	Iron Regulation of the Major Virulence Factors in the AIDS-Associated Pathogen <named-content xmlns:xlink="http://www.w3.org/1999/xlink" content-type="genus-species" xlink:type="simple">Cryptococcus neoformans</named-content>	0	3	38	64	43	0	0	0	0	0	0	0	0	4067	1039	60	5166	695	379	1074	17	0	17	0	0	0	3	Research Article
10.1371/journal.pbio.0040411	2006-10-31	Modeling Alien Invasions: Plasticity May Hold the Key to Prevention	0	1	8	0	0	0	0	0	0	0	0	0	0	975	243	37	1255	82	18	100	4	0	4	0	0	0	0	Synopsis
10.1371/journal.pbio.0040413	2006-11-28	Genomic and Metabolic Studies of the Impact of Probiotics on a Model Gut Symbiont and Host	0	7	93	49	52	0	0	0	0	0	0	0	0	7893	3279	101	11273	1685	1613	3298	11	0	11	0	0	0	2	Research Article
10.1371/journal.pbio.0040415	2006-11-28	Rarity Value and Species Extinction: The Anthropogenic Allee Effect	0	4	45	54	13	0	0	0	1	20	3	3	0	15020	2834	107	17961	958	194	1152	2	0	2	1	0	0	3	Research Article
10.1371/journal.pbio.0040416	2006-11-28	<italic>Drosophila</italic> NMNAT Maintains Neural Integrity Independent of Its NAD Synthesis Activity	0	1	38	22	27	0	0	0	0	0	0	1	0	3723	1101	78	4902	716	382	1098	29	0	29	0	0	0	0	Research Article
10.1371/journal.pbio.0040417	2006-12-05	Polarised Asymmetric Inheritance of Accumulated Protein Damage in Higher Eukaryotes	0	0	38	19	33	0	0	0	0	0	0	0	0	4714	1426	70	6210	476	294	770	47	0	47	0	0	0	2	Research Article
10.1371/journal.pbio.0040418	2006-11-14	Mixing Exploitation and Conservation: A Recipe for Disaster	0	1	0	0	0	0	0	0	0	0	0	0	0	1461	271	44	1776	96	17	113	23	0	23	0	0	0	0	Synopsis
10.1371/journal.pbio.0040419	2006-11-14	Small Change: Study of Enhancer Supports Evolution Model	0	0	0	0	0	0	0	0	0	0	0	0	0	735	116	33	884	68	17	85	1	0	1	0	0	0	0	Synopsis
10.1371/journal.pbio.0040420	2006-11-21	Shedding Light on Local Organizational Principles in the Primary Sensory Cortex	0	0	0	0	0	0	0	0	0	0	0	0	0	613	117	37	767	132	19	151	3	0	3	0	0	0	0	Synopsis
10.1371/journal.pbio.0040421	2006-11-14	A New Theory for the Evolution of Genomic Imprinting	0	0	0	0	0	0	0	0	0	0	0	0	0	1832	391	40	2263	248	60	308	2	0	2	0	0	0	0	Synopsis
10.1371/journal.pbio.0040422	2006-11-14	Building a Better Mouse Map	0	0	0	0	0	0	0	0	0	0	0	0	0	805	139	36	980	96	23	119	3	0	3	0	0	0	0	Synopsis
10.1371/journal.pbio.0040423	2006-11-28	Autophagy Counterbalances Endoplasmic Reticulum Expansion during the Unfolded Protein Response	0	1	158	173	120	0	0	0	0	0	0	0	0	16730	4512	110	21352	1566	949	2515	112	0	112	0	0	0	5	Research Article
10.1371/journal.pbio.0040424	2006-11-28	An Unexpected Sequence of Events: Mismatch Detection in the Human Hippocampus	0	0	57	49	35	0	0	0	0	0	0	0	0	5176	1503	63	6742	394	223	617	5	0	5	0	0	0	0	Research Article
10.1371/journal.pbio.0040425	2006-11-14	Genomic Insights into (Extreme) Life at the Bottom of the Sea	0	0	0	0	0	0	0	0	0	0	0	0	0	1238	273	39	1550	363	29	392	4	0	4	0	0	0	0	Synopsis
10.1371/journal.pbio.0040426	2006-11-21	Back to Front in <italic>C. elegans</italic>	0	0	0	0	0	0	0	0	0	0	0	0	0	811	104	41	956	67	14	81	1	0	1	0	0	0	0	Synopsis
10.1371/journal.pbio.0040427	2006-11-21	Iron Regulation and an Opportunistic AIDS-Related Fungal Infection	0	0	0	0	1	0	0	0	0	0	0	0	0	1122	132	42	1296	114	26	140	1	0	1	0	0	0	0	Synopsis
10.1371/journal.pbio.0040428	2006-12-12	Balancing Robustness and Evolvability	0	13	47	53	32	0	0	0	2	0	0	1	0	8819	3499	104	12422	255	152	407	0	0	0	1	0	0	0	Essay
10.1371/journal.pbio.0040429	2006-11-28	For Some Sensory Neurons, Motor Response Shapes Their Output	0	0	0	0	0	0	0	0	0	0	0	0	0	1314	130	42	1486	469	18	487	0	0	0	0	0	0	0	Synopsis
10.1371/journal.pbio.0040430	2006-12-12	How Bacterial Communities Expand Functional Repertoires	0	3	4	3	2	0	0	0	0	0	0	0	0	4192	1551	52	5795	307	144	451	42	0	42	0	0	0	0	Primer
10.1371/journal.pbio.0040431	2006-12-05	Interspecific Communicative and Coordinated Hunting between Groupers and Giant Moray Eels in the Red Sea	0	1	19	19	4	2	2	0	2	52	1	8	0	17329	2038	158	19525	1280	456	1736	43	0	43	3	0	1	2	Research Article
10.1371/journal.pbio.0040432	2006-12-12	Correction: A Signaling Network for Patterning of Neuronal Connectivity in the <named-content xmlns:xlink="http://www.w3.org/1999/xlink" content-type="genus-species" xlink:type="simple">Drosophila</named-content> Brain	0	0	0	0	0	0	0	0	0	0	0	0	0	806	121	46	973	21	10	31	39	0	39	0	0	0	0	Correction
10.1371/journal.pbio.0040433	2006-12-05	Divergent Selection on Opsins Drives Incipient Speciation in Lake Victoria Cichlids	0	0	44	38	19	0	0	0	0	0	0	0	0	6137	2095	60	8292	898	263	1161	94	0	94	0	0	0	0	Research Article
10.1371/journal.pbio.0040434	2006-12-05	The Structure of an RNAi Polymerase Links RNA Silencing and Transcription	0	1	19	15	13	0	0	0	0	0	0	0	0	5800	2246	81	8127	423	257	680	27	0	27	0	0	0	1	Research Article
10.1371/journal.pbio.0040435	2006-12-05	Plasma Membrane Is the Site of Productive HIV-1 Particle Assembly	0	4	78	79	102	0	0	0	0	0	0	0	0	6203	2257	78	8538	700	400	1100	32	0	32	0	0	0	2	Research Article
10.1371/journal.pbio.0040437	2006-12-12	Correction: Pathways of Carbon Assimilation and Ammonia Oxidation Suggested by Environmental Genomic Analyses of Marine Crenarchaeota	0	0	0	0	0	0	0	0	0	0	0	0	0	998	201	40	1239	37	20	57	0	0	0	0	0	0	0	Correction
10.1371/journal.pbio.0040438	2006-11-28	How to Protect Fly Photoreceptors	0	0	1	0	0	0	0	0	0	0	0	0	0	415	49	31	495	79	17	96	1	0	1	0	0	0	0	Synopsis
10.1371/journal.pbio.0040439	2006-11-28	A Human Taste for Rarity Spells Disaster for Endangered Species	0	0	0	0	0	0	0	0	0	0	0	0	0	2142	362	49	2553	328	47	375	8	0	8	0	0	0	0	Synopsis
10.1371/journal.pbio.0040440	2006-12-12	What Is the Hobbit?	0	1	0	0	0	1	1	0	1	0	0	1	0	22728	2319	111	25158	970	203	1173	38	0	38	0	0	0	0	Feature
10.1371/journal.pbio.0040441	2006-11-21	New Mouse Hippocampal Cells Born in Pups and Adults Function Similarly	0	0	0	0	0	0	0	0	0	0	0	0	0	1594	243	44	1881	76	14	90	2	0	2	0	0	0	0	Synopsis
10.1371/journal.pbio.0040442	2006-11-28	Containing the Damage of Unfolded Proteins	0	0	0	0	0	0	0	0	0	0	0	0	0	1310	256	43	1609	204	52	256	1	0	1	0	0	0	0	Synopsis
10.1371/journal.pbio.0040443	2006-11-28	How the Human Brain Detects Unexpected Events	0	1	0	0	0	0	0	0	0	0	0	0	0	1274	185	39	1498	101	17	118	1	0	1	0	0	0	0	Synopsis
10.1371/journal.pbio.0040444	2006-12-05	Fishy Cooperation	0	1	0	0	0	0	0	0	0	0	0	0	0	4671	400	82	5153	98	31	129	12	0	12	0	0	0	0	Synopsis
10.1371/journal.pbio.0040445	2006-12-05	Reconfirming the Traditional Model of HIV Particle Assembly	0	3	0	0	0	0	0	0	3	0	0	0	0	2117	341	51	2509	97	21	118	5	0	5	0	0	0	0	Synopsis
10.1371/journal.pbio.0040446	2006-12-05	Cellular Inheritance	0	0	25	0	0	0	0	0	0	0	0	0	0	1697	150	38	1885	334	18	352	3	0	3	0	0	0	0	Synopsis
10.1371/journal.pbio.0040447	2006-11-28	In the Gutâs Microbial Community, One Plus One Equals Many (Effects)	0	0	0	0	0	0	0	0	0	0	0	0	0	14966	443	46	15455	160	33	193	1	0	1	0	0	0	0	Synopsis
10.1371/journal.pbio.0040448	2006-12-05	RNA Silencing Sheds Light on the RNA World	0	0	1	0	0	0	0	0	0	0	0	0	0	2672	568	52	3292	71	33	104	3	0	3	0	0	0	0	Synopsis
10.1371/journal.pbio.0040449	2006-12-05	Demonstrating the Theory of Ecological Speciation in Cichlids	0	0	1	0	2	0	0	0	0	0	1	0	0	1844	405	46	2295	2116	173	2289	11	0	11	0	0	0	0	Synopsis
10.1371/journal.pbio.0050001	2006-12-19	DNA DamageâInduced Bcl-x<sub>L</sub> Deamidation Is Mediated by NHE-1 Antiport Regulated Intracellular pH	0	0	26	8	7	0	0	0	0	0	0	0	0	3916	1022	77	5015	861	496	1357	10	0	10	0	0	0	0	Research Article
10.1371/journal.pbio.0050002	2006-12-12	Impaired Genome Maintenance Suppresses the Growth\n HormoneâInsulin-Like Growth Factor 1 Axis in Mice with Cockayne Syndrome	0	1	59	59	48	0	0	0	0	0	0	0	0	6062	1484	81	7627	955	528	1483	16	0	16	0	0	0	0	Research Article
10.1371/journal.pbio.0050003	2007-01-16	Correction: Asymmetrical Reinforcement and Wolbachia Infection in <named-content xmlns:xlink="http://www.w3.org/1999/xlink" content-type="genus-species" xlink:type="simple">Drosophila</named-content>	0	0	0	0	0	0	0	0	0	0	0	0	0	779	103	39	921	25	11	36	0	0	0	0	0	0	0	Correction
10.1371/journal.pbio.0050004	2006-12-26	Biosynthesis of Selenocysteine on Its tRNA in Eukaryotes	0	1	68	15	63	0	0	0	0	0	0	1	0	5116	1523	73	6712	1097	589	1686	15	0	15	0	0	0	0	Research Article
10.1371/journal.pbio.0050005	2006-12-19	The RNA-Binding Protein KSRP Promotes Decay of ?-Catenin mRNA and Is Inactivated by PI3K-AKT Signaling	0	0	39	7	38	0	0	0	0	0	0	1	0	4880	1579	64	6523	875	476	1351	28	0	28	0	0	0	0	Research Article
10.1371/journal.pbio.0050006	2006-12-26	Alternative 3? Pre-mRNA Processing in <named-content xmlns:xlink="http://www.w3.org/1999/xlink" content-type="genus-species" xlink:type="simple">Saccharomyces cerevisiae</named-content> Is Modulated by Nab4/Hrp1 In Vivo	0	0	10	9	9	0	0	0	0	0	0	0	0	11549	1329	93	12971	371	147	518	14	0	14	0	0	0	0	Research Article
10.1371/journal.pbio.0050007	2006-12-26	Drug Export Pathway of Multidrug Exporter AcrB Revealed by DARPin Inhibitors	0	2	67	81	42	0	0	0	0	0	0	0	0	4992	1378	85	6455	1103	470	1573	35	0	35	0	0	0	0	Research Article
10.1371/journal.pbio.0050008	2007-01-09	Large-Scale Mapping and Validation of <named-content xmlns:xlink="http://www.w3.org/1999/xlink" content-type="genus-species" xlink:type="simple">Escherichia coli</named-content> Transcriptional Regulation from a Compendium of Expression Profiles	0	35	184	208	189	0	0	0	0	0	0	2	0	21069	6191	141	27401	1451	918	2369	214	0	214	0	0	0	0	Research Article
10.1371/journal.pbio.0050009	2006-12-26	An HIV Feedback Resistor: Auto-Regulatory Circuit Deactivator and Noise Buffer	0	3	25	4	18	0	0	0	0	0	0	0	0	23683	2757	140	26580	561	227	788	36	0	36	0	0	0	0	Research Article
10.1371/journal.pbio.0050010	2006-12-19	Manipulating Cellular pH Suggests Novel Anticancer Therapy	0	0	1	0	0	0	0	0	0	0	0	0	0	2784	507	60	3351	205	37	242	5	0	5	0	0	0	0	Synopsis
10.1371/journal.pbio.0050011	2007-01-16	Evolution, Interactions, and Biological Networks	0	27	10	10	5	0	0	0	3	0	0	0	0	12229	3958	121	16308	419	182	601	97	0	97	0	0	0	0	Essay
10.1371/journal.pbio.0050012	2007-01-02	Timing and Sequence of Brain Activity in Top-Down Control of Visual-Spatial Attention	0	5	27	28	18	0	0	0	0	0	0	0	0	5336	1923	68	7327	540	252	792	106	0	106	0	0	0	0	Research Article
10.1371/journal.pbio.0050013	2006-12-26	Rate of Evolution in Brain-Expressed Genes in Humans and Other Primates	0	5	29	21	27	0	0	0	4	0	0	1	0	12896	3311	149	16356	856	441	1297	71	0	71	1	0	0	2	Research Article
10.1371/journal.pbio.0050014	2007-02-06	Splicing and the Evolution of Proteins in Mammals	0	25	23	20	19	0	0	0	0	0	0	0	0	6950	2538	85	9573	553	245	798	66	0	66	1	0	0	1	Research Article
10.1371/journal.pbio.0050015	2007-01-16	Active Spatial Perception in the Vibrissa Scanning Sensorimotor System	0	3	29	40	19	0	0	0	0	0	0	0	0	4007	1067	68	5142	652	188	840	0	0	0	0	0	0	0	Research Article
10.1371/journal.pbio.0050016	2007-03-13	The Sorcerer II Global Ocean Sampling Expedition: Expanding the Universe of Protein Families	38	29	214	264	180	0	0	0	1	0	1	6	0	20054	5617	128	25799	2246	992	3238	187	0	187	0	0	0	0	Research Article
10.1371/journal.pbio.0050017	2007-03-13	Structural and Functional Diversity of the Microbial Kinome	0	12	52	46	53	0	0	0	2	0	0	2	0	10491	3346	86	13923	1359	452	1811	100	0	100	0	0	0	0	Research Article
10.1371/journal.pbio.0050018	2007-01-16	Author Sequence and Credit for Contributions in Multiauthored Publications	0	5	31	26	11	0	0	0	3	0	1	0	0	20352	3042	81	23475	14709	1415	16124	122	0	122	2	1	0	0	Correspondence
10.1371/journal.pbio.0050019	2007-01-23	Shifts in Coding Properties and Maintenance of Information Transmission during Adaptation in Barrel Cortex	0	8	36	25	29	0	0	0	0	0	0	0	0	4281	1294	69	5644	363	164	527	40	0	40	0	0	0	0	Research Article
10.1371/journal.pbio.0050020	2007-01-16	Different Quaternary Structures of Human RECQ1 Are Associated with Its Dual Enzymatic Activity	0	0	18	21	23	0	0	0	0	0	0	1	0	2548	658	60	3266	389	123	512	9	0	9	0	0	0	0	Research Article
10.1371/journal.pbio.0050021	2007-01-09	Intermolecular Failure of L-type Ca<sup>2+</sup> Channel and Ryanodine Receptor Signaling in Hypertrophy	0	0	24	16	15	0	0	0	0	0	0	0	0	3854	1289	64	5207	843	487	1330	25	0	25	0	0	0	0	Research Article
10.1371/journal.pbio.0050022	2007-01-16	The Costs of Carnivory	0	6	49	28	7	1	0	0	2	0	6	6	1	13479	3664	127	17270	1529	246	1775	137	0	137	2	0	0	0	Research Article
10.1371/journal.pbio.0050023	2007-01-23	The Crystal Structure of the SV40 T-Antigen Origin Binding Domain in Complex with DNA	0	0	9	10	16	0	0	0	0	0	0	0	0	4674	1117	81	5872	580	241	821	11	0	11	0	0	0	0	Research Article
10.1371/journal.pbio.0050024	2007-01-23	Hsp104-Dependent Remodeling of Prion Complexes Mediates Protein-Only Inheritance	0	0	24	26	32	0	0	0	0	0	0	0	0	4809	1271	71	6151	459	211	670	14	0	14	0	0	0	0	Research Article
10.1371/journal.pbio.0050025	2006-12-26	A Simple Feedback Resistor Switch Keeps Latent HIV from Awakening	0	0	2	0	0	0	0	0	0	0	0	0	0	2839	448	70	3357	150	42	192	2	0	2	0	0	0	0	Synopsis
10.1371/journal.pbio.0050026	2007-02-06	Evolutionary Influences on Proteins	0	2	0	0	0	0	0	0	0	0	0	0	0	4606	1198	91	5895	52	15	67	5	0	5	1	0	0	0	Synopsis
10.1371/journal.pbio.0050027	2007-01-02	The Neural Cascade of Attentional Control	0	0	0	0	0	0	0	0	0	0	0	0	0	3064	537	74	3675	206	35	241	10	0	10	0	0	0	0	Synopsis
10.1371/journal.pbio.0050028	2007-01-16	Correction: Interdigitated Paralemniscal and Lemniscal Pathways in the Mouse Barrel Cortex	0	0	0	0	0	0	0	0	0	0	0	0	0	624	100	40	764	27	12	39	89	0	89	0	0	0	0	Correction
10.1371/journal.pbio.0050029	2007-01-16	Discrete States of a Protein Interaction Network Govern Interphase and Mitotic Microtubule Dynamics	0	2	24	26	15	0	0	0	0	0	0	0	0	4677	1710	70	6457	645	297	942	34	0	34	0	0	0	0	Research Article
10.1371/journal.pbio.0050030	2007-02-13	Evolution by Any Other Name: Antibiotic Resistance and Avoidance of the E-Word	0	8	8	4	5	0	0	0	9	0	1	0	0	39985	3177	221	43383	557	177	734	68	0	68	4	0	0	0	Essay
10.1371/journal.pbio.0050031	2007-01-23	Linkage Rules for PlantâPollinator Networks: Trait Complementarity or Exploitation Barriers?	0	3	43	20	14	0	0	0	0	0	0	0	0	6000	1537	168	7705	313	67	380	69	0	69	4	0	0	0	Research Article
10.1371/journal.pbio.0050032	2007-01-16	Stem Cell Promise, Interrupted: How Long Do US Researchers Have to Wait?	0	2	0	0	0	0	0	0	0	0	0	0	0	4156	683	51	4890	395	113	508	2	0	2	0	0	0	0	Feature
10.1371/journal.pbio.0050034	2007-01-30	System-Driven and Oscillator-Dependent Circadian Transcription in Mice with a Conditionally Active Liver Clock	0	3	124	126	92	0	0	0	0	0	0	1	0	8395	2907	84	11386	1213	814	2027	93	0	93	0	0	0	0	Research Article
10.1371/journal.pbio.0050035	2007-02-06	Chemically Diverse Toxicants Converge on Fyn and c-Cbl to Disrupt Precursor Cell Function	0	0	25	31	17	0	0	0	0	0	0	1	0	6761	1482	69	8312	889	604	1493	22	0	22	1	0	0	2	Research Article
10.1371/journal.pbio.0050036	2007-02-06	Exon Silencing by UAGG Motifs in Response to Neuronal Excitation	0	6	14	18	28	0	0	0	0	0	0	0	0	3067	952	62	4081	371	152	523	15	0	15	0	0	0	0	Research Article
10.1371/journal.pbio.0050037	2007-02-06	Specification of Neuronal Identities by Feedforward Combinatorial Coding	0	0	27	24	28	0	0	0	0	0	0	0	0	3510	1442	63	5015	587	271	858	38	0	38	0	0	0	0	Research Article
10.1371/journal.pbio.0050038	2007-01-30	Epigenetic Control of the <italic>foxp3</italic> Locus in Regulatory T Cells	0	4	246	197	131	0	0	0	1	0	0	0	0	12318	5068	119	17505	2570	1863	4433	109	0	109	0	0	0	1	Research Article
10.1371/journal.pbio.0050039	2007-02-13	Absence of Ret Signaling in Mice Causes Progressive and Late Degeneration of the Nigrostriatal System	0	0	47	41	31	0	0	0	0	0	0	1	0	4322	1411	72	5805	1294	486	1780	25	0	25	0	0	0	0	Research Article
10.1371/journal.pbio.0050040	2007-02-06	Depolarization and CaM Kinase IV Modulate NMDA Receptor Splicing through Two Essential RNA Elements	0	0	22	42	32	0	0	0	0	0	0	0	0	3211	983	73	4267	502	242	744	17	0	17	0	0	0	0	Research Article
10.1371/journal.pbio.0050041	2007-02-06	Diverse Toxic Chemicals Disrupt Cell Function through a Common Path	0	0	1	1	0	0	0	0	0	0	0	0	0	3645	734	72	4451	485	54	539	4	0	4	0	0	0	0	Synopsis
10.1371/journal.pbio.0050042	2007-02-20	Revisiting the Basic Reproductive Number for Malaria and Its Implications for Malaria Control	0	1	48	73	84	0	0	0	1	0	0	0	0	10158	2659	83	12900	1184	449	1633	85	0	85	0	0	0	0	Research Article
10.1371/journal.pbio.0050043	2007-02-13	In Vivo Reinsertion of Excised Episomes by the V(D)J Recombinase: A Potential\n Threat to Genomic Stability	0	0	8	3	5	0	0	0	0	0	0	0	0	2222	624	43	2889	420	195	615	7	0	7	0	0	0	0	Research Article
10.1371/journal.pbio.0050044	2007-02-13	Surviving Endoplasmic Reticulum Stress Is Coupled to Altered Chondrocyte Differentiation and Function	0	0	36	0	29	0	0	0	0	0	0	0	0	10230	1737	90	12057	997	573	1570	14	0	14	0	0	0	1	Research Article
10.1371/journal.pbio.0050045	2007-02-06	Bioassay-Guided Evolution of Glycosylated Macrolide Antibiotics in <named-content xmlns:xlink="http://www.w3.org/1999/xlink" content-type="genus-species" xlink:type="simple">Escherichia coli</named-content>	0	1	14	15	2	0	0	0	0	0	0	0	0	4378	1027	58	5463	426	243	669	27	0	27	0	0	0	0	Research Article
10.1371/journal.pbio.0050046	2007-02-06	Pre-Steady-State Decoding of the Bicoid Morphogen Gradient	0	7	49	22	59	0	0	0	1	0	0	0	0	5590	1493	69	7152	544	146	690	62	0	62	0	0	0	2	Research Article
10.1371/journal.pbio.0050047	2007-02-27	<italic>LACHESIS</italic> Restricts Gametic Cell Fate in the Female Gametophyte of <italic>Arabidopsis</italic>	0	0	42	29	23	0	0	0	0	0	0	0	0	4081	1270	80	5431	840	374	1214	29	0	29	0	0	0	0	Research Article
10.1371/journal.pbio.0050048	2007-02-13	Open Access to Research Is in the Public Interest	0	1	0	3	1	0	0	0	2	0	0	0	0	3739	524	77	4340	112	63	175	12	0	12	1	0	0	0	Editorial
10.1371/journal.pbio.0050050	2007-01-30	Central and Peripheral Signals Set the Circadian Liver Clock	0	0	0	0	0	0	0	0	0	0	0	0	0	2755	591	69	3415	207	51	258	7	0	7	0	0	0	0	Synopsis
10.1371/journal.pbio.0050051	2007-02-06	Combinatorial Coding for <italic>Drosophila</italic> Neurons	0	0	0	0	0	0	0	0	0	0	0	0	0	2684	504	64	3252	182	36	218	4	0	4	0	0	0	0	Synopsis
10.1371/journal.pbio.0050052	2007-02-13	FMRP Mediates mGluR<sub>5</sub>-Dependent Translation of Amyloid Precursor Protein	0	2	50	33	49	0	0	0	0	0	0	0	0	6105	1999	115	8219	1220	619	1839	30	0	30	0	0	0	0	Research Article
10.1371/journal.pbio.0050053	2007-02-20	Functional Modulation of Cardiac Form through Regionally Confined Cell Shape Changes	0	0	41	32	35	0	0	0	0	0	0	0	0	6074	1651	100	7825	989	442	1431	28	0	28	0	0	0	1	Research Article
10.1371/journal.pbio.0050054	2007-01-23	Both Barriers and Trait Complementarity Govern Pollination Network Structure	0	0	13	0	0	0	0	0	0	0	0	0	0	1769	447	61	2277	117	37	154	13	0	13	0	0	0	0	Synopsis
10.1371/journal.pbio.0050055	2007-02-13	Sing the Genome Electric: Excited Cells Adjust Their Splicing	0	3	0	2	2	0	0	0	0	0	0	0	0	2679	793	68	3540	120	47	167	7	0	7	0	0	0	0	Primer
10.1371/journal.pbio.0050056	2007-02-20	Auditory Short-Term Memory Behaves Like Visual Short-Term Memory	0	8	13	17	11	0	0	0	0	0	0	0	0	14029	1596	99	15724	1968	334	2302	36	0	36	0	0	0	0	Research Article
10.1371/journal.pbio.0050057	2007-02-13	Genome-Wide Profiling and Analysis of <italic>Arabidopsis</italic> siRNAs	0	5	124	86	121	0	0	0	0	0	0	0	0	9316	3898	101	13315	1616	781	2397	113	0	113	1	0	0	0	Research Article
10.1371/journal.pbio.0050058	2007-03-13	Synthetic Biology: Caught between Property Rights, the Public Domain, and the Commons	0	6	25	13	14	0	0	0	0	0	0	0	0	16172	2570	95	18837	793	301	1094	48	0	48	0	0	0	0	Essay
10.1371/journal.pbio.0050059	2007-02-20	Experimental Test of Connector Rotation during DNA Packaging into Bacteriophage ?29 Capsids	0	1	42	31	26	0	0	0	0	0	0	0	0	4300	1134	75	5509	428	162	590	19	0	19	0	0	0	1	Research Article
10.1371/journal.pbio.0050061	2007-03-06	A Burst-Based âHebbianâ Learning Rule at Retinogeniculate Synapses Links Retinal Waves to Activity-Dependent Refinement	0	3	29	25	37	0	0	0	0	0	0	0	0	4394	1369	58	5821	579	233	812	67	0	67	0	0	0	0	Research Article
10.1371/journal.pbio.0050062	2007-03-06	The Gene <italic>vitellogenin</italic> Has Multiple Coordinating Effects on Social Organization	0	1	72	32	48	0	0	0	0	0	0	2	0	8206	2374	87	10667	591	305	896	76	0	76	0	0	0	0	Research Article
10.1371/journal.pbio.0050063	2007-03-06	Cdk5 Is Involved in BDNF-Stimulated Dendritic Growth in Hippocampal Neurons	0	0	26	9	11	0	0	0	0	0	0	0	0	4031	1516	56	5603	1156	516	1672	32	0	32	0	0	0	0	Research Article
10.1371/journal.pbio.0050064	2007-02-20	Als3 Is a <named-content xmlns:xlink="http://www.w3.org/1999/xlink" content-type="genus-species" xlink:type="simple">Candida albicans</named-content> Invasin That Binds to Cadherins and Induces Endocytosis by Host Cells	0	1	70	30	77	0	0	0	0	0	0	0	0	5844	1550	74	7468	1459	568	2027	39	0	39	0	0	0	6	Research Article
10.1371/journal.pbio.0050065	2007-03-06	Retinal Ganglion Cells Can Rapidly Change Polarity from Off to On	0	2	13	1	13	0	0	0	0	0	0	0	0	4420	1103	65	5588	427	131	558	66	0	66	0	0	0	2	Research Article
10.1371/journal.pbio.0050066	2007-03-06	Expanding the Neuron's Calcium Signaling Repertoire: Intracellular Calcium Release via Voltage-Induced PLC and IP3R Activation	0	0	5	8	6	0	0	0	0	0	0	0	0	3729	1000	45	4774	2323	411	2734	18	0	18	0	0	0	0	Research Article
10.1371/journal.pbio.0050067	2007-03-06	Arkadia Enhances Nodal/TGF-? Signaling by Coupling Phospho-Smad2/3 Activity and Turnover	0	3	29	21	20	0	0	0	0	0	0	0	0	4770	1226	57	6053	950	442	1392	12	0	12	0	0	0	0	Research Article
10.1371/journal.pbio.0050068	2007-02-13	A Novel Role for the TIR Domain in Association with Pathogen-Derived Elicitors	0	1	72	48	55	0	0	0	0	0	0	0	0	6529	2784	91	9404	900	499	1399	56	0	56	0	0	0	0	Research Article
10.1371/journal.pbio.0050069	2007-03-06	The Prethalamus Is Established during Gastrulation and Influences Diencephalic Regionalization	0	0	14	10	12	0	0	0	0	0	0	0	0	2631	693	63	3387	519	163	682	15	0	15	0	0	0	2	Research Article
10.1371/journal.pbio.0050070	2007-03-13	Two Oppositely Localised Frizzled RNAs as Axis Determinants in a Cnidarian Embryo	0	0	26	21	14	0	0	0	0	0	0	0	0	3041	873	53	3967	595	155	750	30	0	30	0	0	0	0	Research Article
10.1371/journal.pbio.0050071	2007-03-06	Systemic Bud Induction and Retinoic Acid Signaling Underlie Whole Body Regeneration in the Urochordate <named-content xmlns:xlink="http://www.w3.org/1999/xlink" content-type="genus-species" xlink:type="simple">Botrylloides leachi</named-content>	0	1	20	11	6	0	0	0	0	0	0	0	0	3426	789	73	4288	643	197	840	1	0	1	0	0	0	0	Research Article
10.1371/journal.pbio.0050072	2007-03-06	Modification of a Hydrophobic Layer by a Point Mutation in Syntaxin 1A Regulates the Rate of Synaptic Vesicle Fusion	0	0	7	7	7	0	0	0	0	0	0	1	0	2857	765	66	3688	514	192	706	17	0	17	0	0	0	1	Research Article
10.1371/journal.pbio.0050073	2007-03-13	Enhancement of <italic>SMN2</italic> Exon 7 Inclusion by Antisense Oligonucleotides Targeting the Exon	0	1	46	19	46	0	0	0	0	0	0	0	0	4385	1334	65	5784	809	424	1233	46	0	46	1	0	0	0	Research Article
10.1371/journal.pbio.0050074	2007-03-13	<italic>Sorcerer II:</italic> The Search for Microbial Diversity Roils the Waters	0	3	4	4	1	0	0	0	1	0	0	0	0	5710	1350	66	7126	526	165	691	38	0	38	0	0	0	0	Feature
10.1371/journal.pbio.0050075	2007-03-13	CAMERA: A Community Resource for Metagenomics	0	23	110	4	107	1	0	0	2	0	0	0	0	8878	2434	68	11380	1383	424	1807	163	0	163	0	0	0	0	Community Page
10.1371/journal.pbio.0050076	2007-03-20	Superfamily Assignments for the Yeast Proteome through Integration of Structure Prediction with the Gene Ontology	0	3	12	14	15	0	0	0	0	0	0	8	0	5965	1509	65	7539	489	254	743	23	0	23	0	0	0	0	Research Article
10.1371/journal.pbio.0050077	2007-03-13	The Sorcerer II Global Ocean Sampling Expedition: Northwest Atlantic through Eastern Tropical Pacific	63	34	457	388	353	0	0	0	5	0	0	3	0	32902	9045	282	42229	3008	1313	4321	457	0	457	0	0	0	2	Research Article
10.1371/journal.pbio.0050078	2007-03-20	Glucocorticoids Play a Key Role in Circadian Cell Cycle Rhythms	0	3	17	16	7	0	0	0	2	0	0	0	0	6451	1893	77	8421	1044	474	1518	41	0	41	1	0	0	0	Research Article
10.1371/journal.pbio.0050079	2007-03-13	An Aromatic Sensor with Aversion to Damaged Strands Confers Versatility to DNA Repair	0	0	27	22	13	0	0	0	0	0	0	0	0	2431	572	52	3055	459	123	582	8	0	8	0	0	0	0	Research Article
10.1371/journal.pbio.0050080	2007-03-13	DNA-Dependent Protein Kinase Inhibits AID-Induced Antibody Gene Conversion	0	0	3	4	5	0	0	0	0	0	0	0	0	2132	547	45	2724	284	104	388	10	0	10	0	0	0	0	Research Article
10.1371/journal.pbio.0050081	2007-03-20	H2A.Z-Mediated Localization of Genes at the Nuclear Periphery Confers Epigenetic Memory of Previous Transcriptional State	0	5	107	106	84	0	0	0	0	0	0	0	0	7122	2814	72	10008	859	619	1478	57	0	57	0	0	0	3	Research Article
10.1371/journal.pbio.0050082	2007-03-13	Environmental Shotgun Sequencing: Its Potential and Challenges for Studying the Hidden World of Microbes	51	30	31	45	42	0	0	0	5	0	0	3	0	11822	3933	121	15876	3509	766	4275	0	0	0	1	0	0	0	Essay
10.1371/journal.pbio.0050083	2007-03-13	Global Ocean Sampling Collection	0	4	2	2	1	0	0	0	1	0	0	0	0	6149	1168	70	7387	464	118	582	28	0	28	0	0	0	0	Editorial
10.1371/journal.pbio.0050084	2007-02-13	ProteinâRNA Interaction Links Fragile X Syndrome and Alzheimer Disease	0	0	0	0	0	0	0	0	0	0	0	0	0	3622	876	84	4582	139	46	185	4	0	4	0	0	0	0	Synopsis
10.1371/journal.pbio.0050085	2007-03-13	Untapped Bounty: Sampling the Seas to Survey Microbial Biodiversity	0	4	1	0	2	0	0	0	4	0	0	0	0	8440	1943	127	10510	2765	382	3147	37	0	37	0	0	0	0	Synopsis
10.1371/journal.pbio.0050086	2007-03-06	A Single Gene Coordinates the Social Life of Honeybees	0	0	0	0	0	0	0	0	0	0	0	0	0	4900	1180	80	6160	170	44	214	12	0	12	0	0	0	0	Synopsis
10.1371/journal.pbio.0050087	2007-03-20	Independently Evolving Species in Asexual Bdelloid Rotifers	0	4	64	76	34	0	0	0	1	0	0	5	0	12046	3114	85	15245	842	240	1082	10	0	10	0	0	0	0	Research Article
10.1371/journal.pbio.0050090	2007-03-27	Transcript Specificity in Yeast Pre-mRNA Splicing Revealed by Mutations in Core Spliceosomal Components	0	4	37	35	57	0	0	0	0	0	0	0	0	6027	1558	82	7667	853	301	1154	37	0	37	0	0	0	0	Research Article
10.1371/journal.pbio.0050091	2007-02-20	Does Bacteriophage ?29 Pack Its DNA with a Twist?	0	0	0	0	0	0	0	0	0	0	0	0	0	2185	369	68	2622	99	18	117	3	0	3	0	0	0	0	Synopsis
10.1371/journal.pbio.0050092	2007-03-20	Protein Oxidation Implicated as the Primary Determinant of Bacterial Radioresistance	0	0	74	85	52	0	0	0	2	0	2	2	0	10499	3123	97	13719	1344	617	1961	65	0	65	0	0	0	4	Research Article
10.1371/journal.pbio.0050093	2007-03-27	Elucidating the Ticking of an In Vitro Circadian Clockwork	0	1	41	38	41	0	0	0	1	0	0	0	0	4614	1410	79	6103	314	200	514	35	0	35	0	0	0	1	Research Article
10.1371/journal.pbio.0050094	2007-04-03	Understanding the Evolutionary Fate of Finite Populations: The Dynamics of Mutational Effects	0	10	31	29	41	0	0	0	1	0	0	0	0	4984	1912	54	6950	294	156	450	77	0	77	0	0	0	1	Research Article
10.1371/journal.pbio.0050095	2007-04-03	Intramolecular and Intermolecular Interactions of Protein Kinase B Define Its Activation In Vivo	0	6	52	68	53	0	0	0	0	0	0	0	0	5398	1719	93	7210	703	381	1084	50	0	50	0	0	0	0	Research Article
10.1371/journal.pbio.0050096	2007-04-10	Aphid Thermal Tolerance Is Governed by a Point Mutation in Bacterial Symbionts	0	5	44	38	21	2	0	0	4	0	0	1	0	4513	1483	65	6061	524	262	786	51	0	51	0	0	0	0	Research Article
10.1371/journal.pbio.0050097	2007-04-10	Structural and Chemical Profiling of the Human Cytosolic Sulfotransferases	0	3	29	31	22	0	0	0	0	0	0	4	0	3050	973	45	4068	922	470	1392	17	0	17	0	0	0	0	Research Article
10.1371/journal.pbio.0050098	2007-03-06	From One to Many and Back Again: A Systemic Signal Triggers Tunicate Regeneration	0	0	0	0	0	0	0	0	0	0	0	1	0	2306	347	55	2708	214	30	244	2	0	2	0	0	0	0	Synopsis
10.1371/journal.pbio.0050099	2007-03-20	Who Needs Sex (or Males) Anyway?	0	0	0	1	0	0	0	0	1	2	0	2	0	19705	1885	111	21701	222	46	268	0	0	0	0	0	0	0	Synopsis
10.1371/journal.pbio.0050100	2007-04-10	Object-Oriented Echo Perception and Cortical Representation in Echolocating Bats	0	0	9	13	7	0	0	0	0	0	0	2	0	2390	691	50	3131	433	141	574	32	0	32	0	0	0	0	Research Article
10.1371/journal.pbio.0050101	2007-04-03	Survey Sequencing and Comparative Analysis of the Elephant Shark <italic>(Callorhinchus milii)</italic> Genome	0	4	100	92	70	0	0	0	2	0	0	2	0	7883	1970	80	9933	1220	451	1671	59	0	59	0	0	0	0	Research Article
10.1371/journal.pbio.0050102	2007-04-17	High Incidence of Non-Random Template Strand Segregation and Asymmetric Fate Determination In Dividing Stem Cells and their Progeny	0	1	67	46	48	0	0	0	0	0	0	0	0	6928	2746	70	9744	1181	654	1835	74	0	74	0	0	0	5	Research Article
10.1371/journal.pbio.0050103	2007-04-17	Law, Responsibility, and the Brain	0	5	20	24	8	0	0	0	3	0	0	0	0	18307	3821	167	22295	1735	508	2243	5	0	5	0	0	0	0	Essay
10.1371/journal.pbio.0050104	2007-04-17	<italic>Big Pharma</italic> (The Play)	0	0	0	0	0	0	0	0	0	0	0	0	0	2030	391	60	2481	498	41	539	4	0	4	0	0	0	0	Book Review/Science in the Media
10.1371/journal.pbio.0050105	2007-04-10	A Dominant, Recombination-Defective Allele of <italic>Dmc1</italic> Causing Male-Specific Sterility	0	3	18	18	14	0	0	0	0	0	0	0	0	3493	911	54	4458	580	243	823	15	0	15	0	0	0	0	Research Article
10.1371/journal.pbio.0050106	2007-04-17	Peptides Encoded by Short ORFs Control Development and Define a New Eukaryotic Gene Family	0	4	31	38	31	0	0	0	0	0	0	0	0	5698	2066	57	7821	821	351	1172	39	0	39	0	0	0	2	Research Article
10.1371/journal.pbio.0050107	2007-04-17	An Incentive Solution to the Peer Review Problem	0	5	9	7	0	0	0	0	2	0	0	0	0	7175	1226	67	8468	143	55	198	18	0	18	21	0	0	0	Correspondence
10.1371/journal.pbio.0050108	2007-03-20	Paradox Resolved? The Strange Case of the Radiation-Resistant Bacteria	0	2	1	3	2	0	0	0	0	0	0	0	0	6391	1445	73	7909	277	74	351	25	0	25	0	0	0	0	Synopsis
10.1371/journal.pbio.0050109	2007-04-24	Selective Translational Repression of Truncated Proteins from Frameshift Mutation-Derived mRNAs in Tumors	0	1	10	19	11	0	0	0	0	0	0	4	0	3878	1084	71	5033	745	412	1157	12	0	12	0	0	0	1	Research Article
10.1371/journal.pbio.0050110	2007-05-01	Mitochondrial Dysfunction Accounts for the Stochastic Heterogeneity in Telomere-Dependent Senescence	0	1	101	111	59	0	0	0	0	0	0	0	0	8059	2874	72	11005	1375	1029	2404	33	0	33	0	0	0	1	Research Article
10.1371/journal.pbio.0050111	2007-04-03	Forest Elephant Crisis in the Congo Basin	0	6	20	25	7	0	0	0	0	0	0	0	0	8712	1494	65	10271	884	172	1056	67	0	67	0	0	0	0	Research Article
10.1371/journal.pbio.0050112	2007-04-17	Does Medicine without Evolution Make Sense?	0	3	5	4	3	0	0	0	5	0	1	0	0	11639	2303	99	14041	1092	211	1303	22	0	22	0	0	0	0	Editorial
10.1371/journal.pbio.0050113	2007-04-17	The Genetics of Brain Wiring: From Molecule to Mind	0	3	16	11	6	0	0	0	0	0	14	0	0	10433	2623	106	13162	358	87	445	47	0	47	0	0	0	0	Essay
10.1371/journal.pbio.0050114	2007-04-17	From Parasite to Mutualist: Rapid Evolution of <italic>Wolbachia</italic> in Natural Populations of <italic>Drosophila</italic>	0	3	72	39	42	0	0	0	3	0	0	0	0	7452	2376	59	9887	585	245	830	83	0	83	0	0	0	1	Research Article
10.1371/journal.pbio.0050115	2007-04-03	In the Shadows of the Congo Basin Forest, Elephants Fall to the Illegal Ivory Trade	0	0	0	0	0	0	0	0	0	0	0	1	0	2879	455	54	3388	1363	65	1428	8	0	8	0	0	0	0	Synopsis
10.1371/journal.pbio.0050116	2007-03-20	Fly Photoreceptors Demonstrate Energy-Information Trade-Offs in Neural Coding	0	2	35	30	26	0	0	0	0	0	0	0	0	4578	1218	57	5853	438	144	582	78	0	78	0	0	0	3	Research Article
10.1371/journal.pbio.0050117	2007-04-24	Unmasking Activation of the Zygotic Genome Using Chromosomal Deletions in the <italic>Drosophila</italic> Embryo	0	14	28	13	54	0	0	0	0	0	0	0	0	6844	1848	72	8764	962	994	1956	56	0	56	0	0	0	0	Research Article
10.1371/journal.pbio.0050118	2007-04-24	Odorant-Binding Proteins OBP57d and OBP57e Affect Taste Perception and Host-Plant Preference in <named-content xmlns:xlink="http://www.w3.org/1999/xlink" content-type="genus-species" xlink:type="simple">Drosophila sechellia</named-content>	0	3	58	50	37	0	0	0	0	0	0	0	0	5083	1765	76	6924	732	302	1034	49	0	49	0	0	0	3	Research Article
10.1371/journal.pbio.0050119	2007-04-24	Imaging the Impact of Cortical Microcirculation on Synaptic Structure and Sensory-Evoked Hemodynamic Responses In Vivo	0	2	45	11	23	0	0	0	0	0	0	0	0	3792	1199	63	5054	761	385	1146	39	0	39	0	0	0	0	Research Article
10.1371/journal.pbio.0050120	2007-04-17	The Failure of Environmental Education (and How We Can Fix It)	0	1	6	4	3	0	0	0	3	44	0	0	0	10769	2414	89	13272	1870	298	2168	41	0	41	2	0	0	0	Essay
10.1371/journal.pbio.0050121	2007-05-01	Structural and Thermodynamic Properties of Selective Ion Binding in a K<sup>+</sup> Channel	0	3	56	39	43	0	0	0	0	0	0	2	0	5351	1891	69	7311	1137	533	1670	0	0	0	2	0	0	0	Research Article
10.1371/journal.pbio.0050123	2007-05-01	Cyclin B1âCdk1 Activation Continues after Centrosome Separation to Control Mitotic Progression	0	1	23	29	21	0	0	0	0	0	0	0	0	5627	1691	56	7374	1019	669	1688	29	0	29	0	0	0	0	Research Article
10.1371/journal.pbio.0050124	2007-05-08	Thermal Stress and Coral Cover as Drivers of Coral Disease Outbreaks	0	3	83	179	46	0	0	0	1	0	1	0	0	14286	3484	88	17858	855	386	1241	203	0	203	1	0	0	0	Research Article
10.1371/journal.pbio.0050125	2007-04-17	Non-Random Chromosome Segregation in Stem Cells	0	0	0	0	0	0	0	0	0	0	0	0	0	3210	832	56	4098	868	58	926	0	0	0	0	0	0	0	Synopsis
10.1371/journal.pbio.0050126	2007-04-10	When Bacteria Lose a Single DNA Base, Aphids Suffer	0	0	0	0	0	0	0	0	0	0	0	0	0	4890	491	54	5435	102	17	119	2	0	2	0	0	0	0	Synopsis
10.1371/journal.pbio.0050127	2007-05-15	Evidence of a Large-Scale Functional Organization of Mammalian Chromosomes	0	0	5	1	6	0	0	0	0	0	0	0	0	1940	548	42	2530	111	56	167	48	0	48	0	0	0	0	Correspondence
10.1371/journal.pbio.0050128	2007-05-15	Evidence of a Large-Scale Functional Organization of Mammalian Chromosomes: Authors' Reply	0	0	0	0	0	0	0	0	0	0	0	0	0	1083	158	38	1279	69	14	83	0	0	0	0	0	0	0	Correspondence
10.1371/journal.pbio.0050129	2007-04-17	Whole-Genome Analysis of Histone H3 Lysine 27 Trimethylation in <italic>Arabidopsis</italic>	0	11	111	86	110	0	0	0	0	0	0	0	0	11793	3192	95	15080	1344	1136	2480	70	0	70	0	0	0	4	Research Article
10.1371/journal.pbio.0050130	2007-05-15	Correction: Does Bacteriophage ?29 Pack Its DNA with a Twist?	0	0	0	0	0	0	0	0	0	0	0	0	0	591	68	36	695	14	5	19	0	0	0	0	0	0	0	Correction
10.1371/journal.pbio.0050131	2007-04-24	Novel Technique Shows When the Fertilized Eggâs Genome Comes into Its Own	0	3	0	0	0	0	0	0	0	0	0	0	0	2317	522	51	2890	195	37	232	1	0	1	0	0	0	0	Synopsis
10.1371/journal.pbio.0050132	2007-05-01	Distinct Functions for Different <italic>scl</italic> Isoforms in Zebrafish Primitive and Definitive Hematopoiesis	0	0	13	10	12	0	0	0	0	0	0	0	0	3128	883	43	4054	711	293	1004	17	0	17	0	0	0	0	Research Article
10.1371/journal.pbio.0050133	2007-04-24	Gamma Oscillations in Human Primary Somatosensory Cortex Reflect Pain Perception	0	3	35	18	19	0	0	0	0	0	0	0	0	3791	1281	54	5126	630	267	897	83	0	83	0	0	0	0	Research Article
10.1371/journal.pbio.0050134	2007-05-01	A Helical Structural Nucleus Is the Primary Elongating Unit of Insulin Amyloid Fibrils	0	0	66	45	22	0	0	0	0	0	0	0	0	3529	1244	59	4832	860	563	1423	43	0	43	0	0	0	0	Research Article
10.1371/journal.pbio.0050135	2007-05-15	A Cultural and Natural History of the Fly	0	0	0	0	0	0	0	0	0	0	0	0	0	2035	369	38	2442	568	53	621	4	0	4	0	0	0	0	Book Review/Science in the Media
10.1371/journal.pbio.0050136	2007-05-15	Correction: Retinal Ganglion Cells Can Rapidly Change Polarity from Off to On	0	0	0	0	0	0	0	0	0	0	0	0	0	785	98	35	918	29	10	39	1	0	1	0	0	0	0	Correction
10.1371/journal.pbio.0050137	2007-05-08	Dual Lipolytic Control of Body Fat Storage and Mobilization in <italic>Drosophila</italic>	0	1	38	18	32	0	0	0	0	0	0	0	0	6940	1914	71	8925	2107	674	2781	29	0	29	0	0	0	4	Research Article
10.1371/journal.pbio.0050138	2007-05-08	Mental Training Affects Distribution of Limited Brain Resources	0	13	81	90	45	0	0	0	3	2	1	1	0	30388	6394	191	36973	1790	1029	2819	222	0	222	0	0	0	0	Research Article
10.1371/journal.pbio.0050139	2007-05-15	Cetaceans Have Complex Brains for Complex Cognition	0	8	41	16	11	0	0	0	1	1	0	6	0	18007	3812	113	21932	5950	1076	7026	174	0	174	4	0	0	0	Essay
10.1371/journal.pbio.0050140	2007-04-24	Can a Taste for Poison Drive Speciation?	0	0	0	0	0	0	0	0	0	0	0	0	0	3349	699	67	4115	104	61	165	10	0	10	0	0	0	0	Synopsis
10.1371/journal.pbio.0050141	2007-05-15	The Undergraduate Genomics Research Initiative	0	4	3	5	6	0	0	0	1	0	0	0	0	3713	937	51	4701	186	133	319	14	0	14	0	0	0	0	Community Page
10.1371/journal.pbio.0050142	2007-05-15	Survival of the Likeliest?	0	7	12	6	3	0	0	0	3	0	0	0	0	12350	2661	125	15136	326	160	486	67	0	67	6	0	0	0	Feature
10.1371/journal.pbio.0050143	2007-05-15	A K<sub>ATP</sub> Channel-Dependent Pathway within ? Cells Regulates Glucagon Release from Both Rodent and Human Islets of Langerhans	0	0	34	51	27	0	0	0	0	0	0	0	0	3890	1344	49	5283	1086	614	1700	17	0	17	0	0	0	0	Research Article
10.1371/journal.pbio.0050144	2007-05-22	Structural Analysis of CsoS1A and the Protein Shell of the <named-content xmlns:xlink="http://www.w3.org/1999/xlink" content-type="genus-species" xlink:type="simple">Halothiobacillus neapolitanus</named-content> Carboxysome	0	1	29	29	22	0	0	0	0	0	0	3	0	2603	640	43	3286	596	197	793	22	0	22	0	0	0	0	Research Article
10.1371/journal.pbio.0050145	2007-05-15	<italic>Drosophila</italic> Brakeless Interacts with Atrophin and Is Required for Tailless-Mediated Transcriptional Repression in Early Embryos	0	2	11	8	8	0	0	0	0	0	0	0	0	2680	634	50	3364	431	172	603	9	0	9	0	0	0	0	Research Article
10.1371/journal.pbio.0050146	2007-05-29	PER-TIM Interactions with the Photoreceptor Cryptochrome Mediate Circadian Temperature Responses in <italic>Drosophila</italic>	0	0	15	18	16	0	0	0	0	0	0	0	0	3545	1081	49	4675	651	284	935	32	0	32	0	0	0	0	Research Article
10.1371/journal.pbio.0050147	2007-06-12	Correction: A Map of Recent Positive Selection in the Human Genome	0	0	0	0	0	0	0	0	0	0	0	0	0	1735	363	30	2128	86	29	115	2	0	2	0	0	0	0	Correction
10.1371/journal.pbio.0050148	2007-06-12	Correction: Loss of Olfactory Receptor Genes Coincides with the Acquisition of Full Trichromatic Vision in Primates	0	0	10	9	0	0	0	0	0	0	0	0	0	1628	308	32	1968	97	18	115	1	0	1	0	0	0	0	Correction
10.1371/journal.pbio.0050149	2007-05-22	The Mother Centriole Plays an Instructive Role in Defining Cell Geometry	0	0	22	5	16	0	0	0	0	0	0	6	0	9192	1577	79	10848	1018	358	1376	38	0	38	2	0	0	0	Research Article
10.1371/journal.pbio.0050150	2007-05-29	Setting the Tempo in Development: An Investigation of the Zebrafish Somite Clock Mechanism	0	2	41	39	21	0	0	0	0	0	0	0	0	4331	1418	49	5798	763	285	1048	45	0	45	0	0	0	0	Research Article
10.1371/journal.pbio.0050152	2007-06-05	Principles of Genome Evolution in the <named-content xmlns:xlink="http://www.w3.org/1999/xlink" content-type="genus-species" xlink:type="simple">Drosophila melanogaster</named-content> Species Group	0	17	35	33	41	0	0	0	0	0	1	1	0	7674	1946	50	9670	684	252	936	69	0	69	0	0	0	0	Research Article
10.1371/journal.pbio.0050153	2007-06-12	Confirmation of Organized Modularity in the Yeast Interactome	0	7	30	21	23	0	0	0	0	0	0	0	0	4286	1092	45	5423	531	210	741	20	0	20	0	0	0	0	Correspondence
10.1371/journal.pbio.0050154	2007-06-12	Still Stratus Not Altocumulus: Further Evidence against the Date/Party Hub Distinction	0	10	33	39	32	0	0	0	0	0	0	0	0	3295	805	54	4154	846	194	1040	26	0	26	0	0	0	0	Correspondence
10.1371/journal.pbio.0050155	2007-06-05	Generation of Active Protein Phosphatase 2A Is Coupled to Holoenzyme Assembly	0	0	21	8	20	0	0	0	0	0	0	0	0	3004	889	47	3940	748	384	1132	17	0	17	0	0	0	1	Research Article
10.1371/journal.pbio.0050156	2007-06-19	Evolution of Symbiotic Bacteria in the Distal Human Intestine	0	12	97	119	77	0	0	0	0	0	2	1	0	14594	4464	117	19175	2498	1452	3950	179	0	179	1	0	0	0	Research Article
10.1371/journal.pbio.0050157	2007-06-05	Projected Impacts of Climate and Land-Use Change on the Global Diversity of Birds	0	2	121	112	37	0	0	0	2	0	5	0	0	19783	5322	121	25226	617	272	889	134	0	134	0	0	0	0	Research Article
10.1371/journal.pbio.0050158	2007-06-05	Higher-Order Oligomerization Targets Plasma Membrane Proteins and HIV Gag to Exosomes	0	0	49	44	38	0	0	0	0	0	0	0	0	5312	1831	58	7201	1557	447	2004	51	0	51	0	0	0	0	Research Article
10.1371/journal.pbio.0050159	2007-06-12	An Integrated Gene Regulatory Network Controls Stem Cell Proliferation in Teeth	0	3	44	30	27	0	0	0	0	0	0	0	0	5575	1981	80	7636	1502	1047	2549	33	0	33	0	0	0	0	Research Article
10.1371/journal.pbio.0050160	2007-06-05	Evidence That a RecQ Helicase Slows Senescence by Resolving Recombining Telomeres	0	2	15	8	21	0	0	0	0	0	0	0	0	6810	945	46	7801	453	195	648	28	0	28	0	0	0	0	Research Article
10.1371/journal.pbio.0050161	2007-05-22	Centrioles Position the Nucleus and One Another	0	0	0	0	0	0	0	0	0	0	0	0	0	5669	585	73	6327	996	42	1038	8	0	8	0	0	0	0	Synopsis
10.1371/journal.pbio.0050162	2007-06-12	Graduate Students Take to the Field in Kâ12 Education	0	3	0	0	0	0	0	0	0	0	0	0	0	1414	307	31	1752	89	40	129	12	0	12	0	0	0	0	Community Page
10.1371/journal.pbio.0050163	2007-05-29	All ? Cells Contribute Equally to Islet Growth and Maintenance	0	0	61	84	47	0	0	0	0	0	0	0	0	5629	2250	72	7951	971	606	1577	24	0	24	0	0	0	1	Research Article
10.1371/journal.pbio.0050164	2007-05-08	Whatâs Behind the Spread of White Syndrome in Great Barrier Reef Corals?	0	1	0	0	0	0	0	0	0	0	0	0	0	3318	738	46	4102	1033	102	1135	19	0	19	0	0	0	0	Synopsis
10.1371/journal.pbio.0050165	2007-06-12	Correction: Structural and Chemical Profiling of the Human Cytosolic Sulfotransferases	0	0	0	0	0	0	0	0	0	0	0	0	0	628	100	31	759	47	12	59	0	0	0	0	0	0	0	Correction
10.1371/journal.pbio.0050166	2007-05-08	Learning to Pay Attention	0	1	0	0	0	0	0	0	0	0	0	0	0	8059	1551	89	9699	649	70	719	23	0	23	0	0	0	0	Synopsis
10.1371/journal.pbio.0050167	2007-07-03	Comparison of <named-content xmlns:xlink="http://www.w3.org/1999/xlink" content-type="genus-species" xlink:type="simple">C. elegans</named-content> and <named-content xmlns:xlink="http://www.w3.org/1999/xlink" content-type="genus-species" xlink:type="simple">C. briggsae</named-content> Genome Sequences Reveals Extensive Conservation of Chromosome Organization and Synteny	0	9	22	31	42	0	0	0	0	0	0	0	0	5772	1252	59	7083	432	153	585	41	0	41	0	0	0	1	Research Article
10.1371/journal.pbio.0050168	2007-06-12	What's Killing American Honey Bees?	0	4	54	63	25	1	1	0	3	18	3	5	0	36062	5281	57	41400	4051	791	4842	14	0	14	1	0	0	0	Unsolved Mystery
10.1371/journal.pbio.0050169	2007-06-12	Bridging the Blood-Brain Barrier: New Methods Improve the Odds of Getting Drugs to the Brain Cells That Need Them	0	0	2	1	1	0	0	0	1	0	0	6	0	9151	1311	31	10493	1603	441	2044	18	0	18	1	0	0	0	Feature
10.1371/journal.pbio.0050170	2007-06-19	The Spindle Pole Bodies Facilitate Nuclear Envelope Division during Closed Mitosis in Fission Yeast	0	1	5	8	5	0	0	0	0	0	0	0	0	3385	714	68	4167	639	239	878	15	0	15	0	0	0	1	Research Article
10.1371/journal.pbio.0050171	2007-06-19	A New Approach for Using Genome Scans to Detect Recent Positive Selection in the Human Genome	0	14	73	52	67	0	0	0	2	0	0	0	0	7332	2557	58	9947	567	550	1117	70	0	70	0	0	0	0	Research Article
10.1371/journal.pbio.0050172	2007-06-19	PINK1 Protects against Oxidative Stress by Phosphorylating Mitochondrial Chaperone TRAP1	0	2	159	115	94	0	0	0	0	0	0	0	0	8642	3437	123	12202	1849	1255	3104	62	0	62	0	0	0	2	Research Article
10.1371/journal.pbio.0050173	2007-06-12	Auditory Cortical Detection and Discrimination Correlates with Communicative Significance	0	5	16	5	14	0	0	0	0	0	0	0	0	2687	1002	53	3742	375	182	557	53	0	53	0	0	0	0	Research Article
10.1371/journal.pbio.0050174	2007-06-19	Epigenetic Natural Variation in <named-content xmlns:xlink="http://www.w3.org/1999/xlink" content-type="genus-species" xlink:type="simple">Arabidopsis thaliana</named-content>	0	9	101	105	65	0	0	0	1	0	0	0	0	9589	3761	77	13427	1017	913	1930	171	0	171	0	0	0	0	Research Article
10.1371/journal.pbio.0050175	2007-07-17	Correction: Modification of a Hydrophobic Layer by a Point Mutation in Syntaxin 1A Regulates the Rate of Synaptic Vesicle Fusion	0	0	0	0	0	0	0	0	0	0	0	0	0	469	49	31	549	32	14	46	0	0	0	0	0	0	0	Correction
10.1371/journal.pbio.0050176	2007-07-17	Spurious or Island Effect? A Response to J. A. PÃ©rez-Claros and J. C. Aledo's Comment on âMorphological Evolution Is Accelerated among Island Mammalsâ	0	0	3	0	0	0	0	0	0	0	0	0	0	903	153	28	1084	126	57	183	0	0	0	0	0	0	0	Correspondence
10.1371/journal.pbio.0050177	2007-06-26	Development of the Human Infant Intestinal Microbiota	0	11	361	242	192	0	0	0	2	30	0	1	0	28152	9003	173	37328	4195	2740	6935	291	0	291	0	0	0	1	Research Article
10.1371/journal.pbio.0050178	2007-07-03	Topological Reorganization of Odor Representations in the Olfactory Bulb	0	7	27	24	15	0	0	0	0	0	0	0	0	3902	1540	73	5515	534	289	823	59	0	59	1	0	0	1	Research Article
10.1371/journal.pbio.0050179	2007-07-03	Rb-Mediated Neuronal Differentiation through Cell-CycleâIndependent Regulation of E2f3a	0	0	19	18	24	0	0	0	0	0	0	0	0	3642	1071	63	4776	918	362	1280	16	0	16	0	0	0	0	Research Article
10.1371/journal.pbio.0050180	2007-07-17	Comment on âMorphological Evolution Is Accelerated among Island Mammalsâ	0	1	5	0	2	0	0	0	0	0	0	0	0	1679	285	37	2001	123	44	167	3	0	3	0	0	0	0	Correspondence
10.1371/journal.pbio.0050181	2007-07-17	Stoichiometry and the New Biology: The Future Is Now	0	6	20	12	6	0	0	0	0	0	0	0	0	7887	2297	70	10254	526	152	678	4	0	4	0	0	0	0	Essay
10.1371/journal.pbio.0050182	2007-07-17	Correction: High Incidence of Non-Random Template Strand Segregation and Asymmetric Fate Determination In Dividing Stem Cells and their Progeny	0	0	0	0	0	0	0	0	0	0	0	0	0	638	102	42	782	41	14	55	74	0	74	0	0	0	0	Correction
10.1371/journal.pbio.0050183	2007-07-10	Imaging Poliovirus Entry in Live Cells	0	3	52	14	50	0	0	0	0	0	0	2	0	12521	3859	121	16501	1513	780	2293	77	0	77	0	0	0	2	Research Article
10.1371/journal.pbio.0050184	2007-06-26	Spontaneous Altruism by Chimpanzees and Young Children	0	6	66	40	35	2	0	0	4	12	3	1	0	29155	5113	158	34426	799	489	1288	167	0	167	0	0	0	0	Research Article
10.1371/journal.pbio.0050185	2007-07-10	A Dendrite-Autonomous Mechanism for Direction Selectivity in Retinal Starburst Amacrine Cells	0	3	24	17	25	0	0	0	0	0	0	0	0	3442	1057	48	4547	570	197	767	54	0	54	0	0	0	0	Research Article
10.1371/journal.pbio.0050186	2007-06-12	All Together Now: Pancreatic ? Cells Donât Rely on a Few to Renew	0	0	0	0	0	0	0	0	0	0	0	0	0	1682	456	40	2178	112	22	134	2	0	2	0	0	0	0	Synopsis
10.1371/journal.pbio.0050187	2007-08-14	Are Autumn Foliage Colors Red Signals to Aphids?	0	1	14	11	6	0	0	0	0	0	0	0	0	6810	1571	78	8459	614	189	803	49	0	49	0	0	0	0	Unsolved Mystery
10.1371/journal.pbio.0050188	2007-07-17	Correction: Retinal Ganglion Cells Can Rapidly Change Polarity from Off to On	0	0	0	0	0	0	0	0	0	0	0	0	0	644	68	33	745	41	11	52	0	0	0	0	0	0	0	Correction
10.1371/journal.pbio.0050189	2007-07-10	The Functional Microarchitecture of the Mouse Barrel Cortex	0	5	41	36	40	0	0	0	0	0	0	0	0	8093	2977	94	11164	782	405	1187	155	0	155	0	0	0	0	Research Article
10.1371/journal.pbio.0050190	2007-07-17	With a Little Help from a Friend	0	0	4	4	3	1	0	0	0	0	0	0	0	5471	1278	64	6813	360	85	445	67	0	67	2	0	0	0	Primer
10.1371/journal.pbio.0050191	2007-06-26	Microbes Colonize a Babyâs Gut with Distinction	0	0	2	1	0	0	0	0	0	0	0	0	0	4726	1289	74	6089	361	59	420	12	0	12	0	0	0	0	Synopsis
10.1371/journal.pbio.0050192	2007-07-10	<italic>Myc</italic> Dynamically and Preferentially Relocates to a Transcription Factory Occupied by <italic>Igh</italic>	0	7	108	66	75	1	0	0	0	0	0	0	0	5553	2266	60	7879	926	527	1453	52	0	52	0	0	0	2	Research Article
10.1371/journal.pbio.0050193	2007-06-26	The Toxic Origins of Disease	0	1	2	1	1	0	0	0	1	8	0	1	0	25847	3754	161	29762	481	307	788	19	0	19	2	0	0	0	Feature
10.1371/journal.pbio.0050194	2007-07-17	New Taxonomy and the Origin of Species	0	7	11	14	1	0	0	0	1	0	0	0	0	8304	2435	82	10821	772	139	911	149	0	149	3	0	0	0	Editorial
10.1371/journal.pbio.0050195	2007-07-17	Correction: Unmasking Activation of the Zygotic Genome Using Chromosomal Deletions in the <named-content xmlns:xlink="http://www.w3.org/1999/xlink" content-type="genus-species" xlink:type="simple">Drosophila</named-content> Embryo	0	2	0	0	0	0	0	0	0	0	0	0	0	745	74	35	854	38	14	52	0	0	0	0	0	0	0	Correction
10.1371/journal.pbio.0050196	2007-07-03	Generalized Reciprocity in Rats	0	4	33	10	15	2	0	0	7	32	0	0	0	11001	2188	80	13269	380	119	499	5	0	5	0	0	0	2	Research Article
10.1371/journal.pbio.0050197	2007-07-17	Flight Speeds among Bird Species: Allometric and Phylogenetic Effects	0	0	25	40	10	0	0	0	2	0	0	0	0	11766	2477	93	14336	979	305	1284	80	0	80	0	0	0	0	Research Article
10.1371/journal.pbio.0050198	2007-07-17	Open Syntaxin Docks Synaptic Vesicles	0	0	36	18	34	0	0	0	0	0	0	0	0	3447	1262	61	4770	795	342	1137	36	0	36	0	0	0	3	Research Article
10.1371/journal.pbio.0050199	2007-06-19	Human Gut Hosts a Dynamically Evolving Microbial Ecosystem	0	0	1	2	0	0	0	0	0	0	0	0	0	4563	1118	67	5748	935	135	1070	12	0	12	0	0	0	0	Synopsis
10.1371/journal.pbio.0050200	2007-07-17	Babies, Bottles, and Bisphenol A: The Story of a Scientist-Mother	0	3	2	1	0	0	0	0	0	0	0	1	0	10498	1591	88	12177	2191	449	2640	26	0	26	0	0	0	0	Essay
10.1371/journal.pbio.0050201	2007-07-24	Aging Hematopoietic Stem Cells Decline in Function and Exhibit Epigenetic Dysregulation	0	5	132	174	70	0	0	0	0	0	0	0	0	14014	4111	97	18222	1564	1336	2900	69	0	69	0	0	0	0	Research Article
10.1371/journal.pbio.0050202	2007-07-03	Structural Basis of PP2A Inhibition by Small t Antigen	0	1	25	41	21	0	0	0	0	0	0	0	0	3240	1015	50	4305	744	360	1104	16	0	16	0	0	0	0	Research Article
10.1371/journal.pbio.0050203	2007-07-24	Targeted Inhibition of miRNA Maturation with Morpholinos Reveals a Role for miR-375 in Pancreatic Islet Development	0	3	83	97	56	0	0	0	0	0	0	3	0	10833	4177	86	15096	2143	1654	3797	64	0	64	0	0	0	0	Research Article
10.1371/journal.pbio.0050204	2007-07-24	Did Pterosaurs Feed by Skimming? Physical Modelling and Anatomical Evaluation of an Unusual Feeding Method	0	1	4	7	2	0	0	0	2	0	1	13	0	6082	1581	54	7717	405	104	509	32	0	32	1	0	0	0	Research Article
10.1371/journal.pbio.0050205	2007-07-10	Revealing the Poliovirusâs Path to Infection	0	0	0	0	0	0	0	0	0	0	0	0	0	2478	542	46	3066	709	25	734	4	0	4	0	0	0	0	Synopsis
10.1371/journal.pbio.0050206	2007-07-17	Mitochondrial Cell Death Control in Familial Parkinson Disease	0	1	2	4	3	0	0	0	0	0	0	0	0	3287	1080	47	4414	424	209	633	13	0	13	0	0	0	0	Primer
10.1371/journal.pbio.0050207	2007-07-24	Proboscidean Mitogenomics: Chronology and Mode of Elephant Evolution Using Mastodon as Outgroup	0	5	35	40	25	0	0	0	4	0	0	5	0	13918	2681	74	16673	992	378	1370	67	0	67	1	0	0	0	Research Article
10.1371/journal.pbio.0050208	2007-07-24	Monotonic Coding of Numerosity in Macaque Lateral Intraparietal Area	0	5	39	31	21	0	0	0	1	0	0	0	0	3939	1117	50	5106	253	114	367	70	0	70	0	0	0	0	Research Article
10.1371/journal.pbio.0050209	2007-08-07	Structure of the Chloroplast Ribosome: Novel Domains for Translation Regulation	0	2	12	13	9	0	0	0	0	0	0	1	0	5532	1204	63	6799	1302	512	1814	22	0	22	0	0	0	0	Research Article
10.1371/journal.pbio.0050210	2007-08-07	Precise Positioning of Myosin VI on Endocytic Vesicles In Vivo	0	0	25	16	9	0	0	0	0	0	0	0	0	2831	872	43	3746	377	208	585	29	0	29	0	0	0	0	Research Article
10.1371/journal.pbio.0050211	2007-07-31	Nitroimidazole Action in <italic>Entamoeba histolytica:</italic> A Central Role for Thioredoxin Reductase	0	0	26	18	7	0	0	0	0	0	0	0	0	4443	826	48	5317	1178	588	1766	10	0	10	0	0	0	0	Research Article
10.1371/journal.pbio.0050212	2007-08-14	The p75 Neurotrophin Receptor Is a Central Regulator of Glioma Invasion	0	1	21	17	16	0	0	0	0	0	0	0	0	5799	1634	58	7491	1256	543	1799	18	0	18	0	0	0	0	Research Article
10.1371/journal.pbio.0050213	2007-08-14	Correction: Unmasking Activation of the Zygotic Genome Using Chromosomal Deletions in the <named-content xmlns:xlink="http://www.w3.org/1999/xlink" content-type="genus-species" xlink:type="simple">Drosophila</named-content> Embryo	0	0	0	0	0	0	0	0	0	0	0	0	0	798	88	36	922	40	20	60	0	0	0	0	0	0	0	Correction
10.1371/journal.pbio.0050214	2007-08-07	Spatial Learning Depends on Both the Addition and Removal of New Hippocampal Neurons	0	4	87	92	50	0	2	0	1	0	0	0	0	7254	2655	102	10011	1225	836	2061	83	0	83	0	0	0	2	Research Article
10.1371/journal.pbio.0050215	2007-07-24	Mechanisms of Aging in Bone Marrow Stem Cells	0	1	0	0	0	0	0	0	0	0	1	0	0	3928	1103	47	5078	202	68	270	8	0	8	0	0	0	0	Synopsis
10.1371/journal.pbio.0050216	2007-08-14	No Forest Left Behind	0	2	10	12	1	0	0	0	0	0	0	0	0	6806	1726	87	8619	346	186	532	79	0	79	0	0	0	0	Correspondence
10.1371/journal.pbio.0050217	2007-07-24	A New View of Pterosaur Feeding Habits	0	0	0	1	1	0	0	0	2	0	0	1	0	3131	711	45	3887	300	65	365	11	0	11	0	0	0	0	Synopsis
10.1371/journal.pbio.0050218	2007-07-31	Tetrameric Structure of Centromeric Nucleosomes in Interphase <italic>Drosophila</italic> Cells	0	0	92	56	61	0	0	0	0	0	0	0	0	5919	1766	63	7748	671	366	1037	47	0	47	0	0	0	2	Research Article
10.1371/journal.pbio.0050219	2007-08-14	Adaptive Variation in Beach Mice Produced by Two Interacting Pigmentation Genes	0	3	86	70	41	0	0	0	3	0	1	0	0	8701	2401	87	11189	847	348	1195	133	0	133	0	0	0	5	Research Article
10.1371/journal.pbio.0050220	2007-08-14	Three-Dimensional Analysis of a Viral RNA Replication Complex Reveals a Virus-Induced Mini-Organelle	0	2	38	74	72	0	0	0	0	0	0	0	0	10359	2254	79	12692	796	462	1258	43	0	43	0	0	0	0	Research Article
10.1371/journal.pbio.0050221	2007-08-14	An Actin-Based Wave Generator Organizes Cell Motility	0	4	61	58	54	0	0	0	0	0	0	0	0	8991	2943	129	12063	613	595	1208	81	0	81	0	0	0	4	Research Article
10.1371/journal.pbio.0050222	2007-08-07	The Circadian Clock Regulates Auxin Signaling and Responses in <italic>Arabidopsis</italic>	0	0	58	46	52	0	0	0	1	0	0	0	0	9354	2842	102	12298	1141	696	1837	87	0	87	0	0	0	2	Research Article
10.1371/journal.pbio.0050223	2007-08-21	Conserving Biodiversity Efficiently: What to Do, Where, and When	0	6	95	35	19	0	1	0	1	0	0	0	0	13017	4515	101	17633	899	353	1252	153	0	153	1	0	0	3	Research Article
10.1371/journal.pbio.0050224	2007-08-28	The Molecular Anatomy of Spontaneous Germline Mutations in Human Testes	0	6	13	6	10	0	0	0	2	0	0	0	0	6741	1133	37	7911	580	310	890	17	0	17	0	0	0	0	Research Article
10.1371/journal.pbio.0050225	2007-08-21	Recombination Speeds Adaptation by Reducing Competition between Beneficial Mutations in Populations of <named-content xmlns:xlink="http://www.w3.org/1999/xlink" content-type="genus-species" xlink:type="simple">Escherichia coli</named-content>	0	4	31	30	28	0	0	0	1	0	0	0	0	5778	1820	82	7680	300	118	418	83	0	83	0	0	0	0	Research Article
10.1371/journal.pbio.0050226	2007-07-24	Neurons for Numerosity: As Quantities Increase, So Does the Neuronal Response	0	2	0	0	0	0	0	0	1	0	0	0	0	2259	585	44	2888	371	50	421	11	0	11	0	0	0	0	Synopsis
10.1371/journal.pbio.0050227	2007-08-07	Time to Grow: Circadian Clock Controls Plant Hormone Signaling and Response	0	0	0	0	0	0	0	0	1	0	0	0	0	3131	712	61	3904	342	68	410	6	0	6	0	0	0	0	Synopsis
10.1371/journal.pbio.0050228	2007-08-21	The Scent of the Waggle Dance	0	2	13	7	7	0	0	0	2	4	0	3	0	7389	1832	54	9275	912	250	1162	48	0	48	0	0	0	0	Research Article
10.1371/journal.pbio.0050229	2007-08-21	Quantitative Characteristics of Gene Regulation by Small RNA	0	15	86	75	49	0	0	0	0	0	0	0	0	10805	3806	106	14717	998	506	1504	128	0	128	0	0	0	0	Research Article
10.1371/journal.pbio.0050230	2007-08-28	Insights into the Genome of Large Sulfur Bacteria Revealed by Analysis of Single Filaments	0	3	39	26	24	0	0	0	1	0	0	0	0	6608	1554	55	8217	1217	562	1779	64	0	64	0	0	0	3	Research Article
10.1371/journal.pbio.0050231	2007-08-28	Enlightening Energy Parasitism by Analysis of an ATP/ADP Transporter from Chlamydiae	0	0	11	19	12	0	0	0	1	0	0	0	0	3565	638	42	4245	605	199	804	12	0	12	0	0	0	0	Research Article
10.1371/journal.pbio.0050232	2007-08-28	ISWI Regulates Higher-Order Chromatin Structure and Histone H1 Assembly In Vivo	0	0	43	37	45	0	0	0	0	0	0	0	0	5889	1746	59	7694	1191	424	1615	41	0	41	0	0	0	1	Research Article
10.1371/journal.pbio.0050233	2007-08-28	Emergence of Large-Scale Cell Morphology and Movement from Local Actin Filament Growth Dynamics	0	3	48	40	44	0	0	0	1	0	0	0	0	6104	1846	69	8019	604	384	988	64	0	64	0	0	0	0	Research Article
10.1371/journal.pbio.0050234	2007-09-04	Deletion of Ultraconserved Elements Yields Viable Mice	0	19	57	28	56	0	0	0	5	0	1	1	0	13116	7285	98	20499	960	414	1374	95	0	95	2	0	0	5	Research Article
10.1371/journal.pbio.0050235	2007-09-04	Cryptic Population Dynamics: Rapid Evolution Masks Trophic Interactions	0	2	43	38	15	0	0	0	1	0	0	0	0	8475	2410	75	10960	406	139	545	129	0	129	0	0	0	2	Research Article
10.1371/journal.pbio.0050236	2007-09-04	Autoimmune Response as a Mechanism for a Dobzhansky-Muller-Type Incompatibility Syndrome in Plants	0	5	75	90	62	0	0	0	2	0	0	3	0	8584	3050	87	11721	669	389	1058	135	0	135	1	1	0	5	Research Article
10.1371/journal.pbio.0050237	2007-09-11	High-Throughput In Vivo Analysis of Gene Expression in <named-content xmlns:xlink="http://www.w3.org/1999/xlink" content-type="genus-species" xlink:type="simple">Caenorhabditis elegans</named-content>	0	7	72	84	84	0	0	0	0	0	0	0	0	8491	2278	79	10848	1829	905	2734	75	0	75	0	0	0	0	Research Article
10.1371/journal.pbio.0050238	2007-09-04	Down-Regulation of NF-?B Target Genes by the AP-1 and STAT Complex during the Innate Immune Response in <italic>Drosophila</italic>	0	1	23	2	21	0	0	0	0	0	0	0	0	4772	1418	63	6253	635	428	1063	24	0	24	0	0	0	0	Research Article
10.1371/journal.pbio.0050239	2007-09-04	Heritable Stochastic Switching Revealed by Single-Cell Genealogy	0	15	21	13	27	0	0	0	0	0	0	0	0	5212	1676	67	6955	234	229	463	74	0	74	0	0	0	1	Research Article
10.1371/journal.pbio.0050240	2007-09-18	Correction: All Ã Cells Contribute Equally to Islet Growth and Maintenance	0	0	0	0	0	0	0	0	0	0	0	0	0	956	123	40	1119	32	9	41	0	0	0	0	0	0	0	Correction
10.1371/journal.pbio.0050241	2007-09-04	Ten_m3 Regulates Eye-Specific Patterning in the Mammalian Visual Pathway and Is Required for Binocular Vision	0	0	15	11	16	0	0	0	0	0	0	0	0	3326	807	62	4195	398	266	664	26	0	26	0	0	0	0	Research Article
10.1371/journal.pbio.0050242	2007-09-11	Variants in a Novel Epidermal Collagen Gene <italic>(COL29A1)</italic> Are Associated with Atopic Dermatitis	0	0	47	32	17	0	0	0	0	0	0	3	0	3802	860	49	4711	1217	517	1734	16	0	16	0	0	0	0	Research Article
10.1371/journal.pbio.0050243	2007-09-11	High-Resolution Genome-Wide Dissection of the Two Rules of Speciation in <italic>Drosophila</italic>	0	1	33	27	27	0	0	0	0	0	0	0	0	4245	1245	57	5547	352	162	514	50	0	50	0	0	0	0	Research Article
10.1371/journal.pbio.0050244	2007-08-28	<named-content xmlns:xlink="http://www.w3.org/1999/xlink" content-type="genus-species" xlink:type="simple">Salmonella enterica</named-content> Serovar Typhimurium Exploits Inflammation to Compete with the Intestinal Microbiota	0	4	124	201	115	0	0	0	1	0	0	0	0	12620	3286	99	16005	1965	1109	3074	113	0	113	1	0	0	0	Research Article
10.1371/journal.pbio.0050245	2007-09-18	Bacterial Solutions to the Problem of Sex	0	3	0	0	0	0	0	0	2	0	0	0	0	4512	979	75	5566	248	44	292	22	0	22	0	0	0	0	Primer
10.1371/journal.pbio.0050246	2007-09-18	Chromatin Structure Regulates Gene Conversion	0	3	13	10	10	0	0	0	0	0	0	0	0	5957	1802	54	7813	518	232	750	26	0	26	0	0	0	0	Research Article
10.1371/journal.pbio.0050247	2007-09-18	How and Why Does a Fly Turn Its Immune System Off?	0	1	5	9	5	0	0	0	0	0	0	0	0	3504	1011	66	4581	359	145	504	29	0	29	0	0	0	0	Primer
10.1371/journal.pbio.0050248	2007-09-11	BDCA2/Fc?RI? Complex Signals through a Novel BCR-Like Pathway in Human Plasmacytoid Dendritic Cells	0	0	44	29	23	0	0	0	0	0	0	0	0	3832	1143	50	5025	1167	423	1590	15	0	15	0	0	0	0	Research Article
10.1371/journal.pbio.0050249	2007-08-21	A New View of the Waggle Dance: Making Scents to Recruit Fellow Foragers	0	0	0	0	0	0	0	0	0	0	0	0	0	3121	683	62	3866	1525	42	1567	7	0	7	0	0	0	0	Synopsis
10.1371/journal.pbio.0050250	2007-09-18	Coloration and the Genetics of Adaptation	0	1	3	4	2	0	0	0	0	0	0	0	0	4439	1085	63	5587	737	114	851	34	0	34	0	0	0	0	Primer
10.1371/journal.pbio.0050251	2007-09-18	A Ubiquitin Ligase Complex Regulates Caspase Activation During Sperm Differentiation in <named-content xmlns:xlink="http://www.w3.org/1999/xlink" content-type="genus-species" xlink:type="simple">Drosophila</named-content>	0	1	22	12	14	0	0	0	0	0	0	0	0	5145	1321	51	6517	769	351	1120	18	0	18	0	0	0	0	Research Article
10.1371/journal.pbio.0050252	2007-09-25	Negative Autoregulation by FAS Mediates Robust Fetal Erythropoiesis	0	0	16	16	18	0	0	0	0	0	0	0	0	2347	596	45	2988	292	139	431	6	0	6	0	0	0	0	Research Article
10.1371/journal.pbio.0050253	2007-09-04	Are âUltraconservedâ Genetic Elements Really Indispensable?	0	1	1	0	1	0	0	0	0	0	0	1	0	6169	1279	64	7512	104	43	147	10	0	10	1	0	0	0	Synopsis
10.1371/journal.pbio.0050254	2007-09-04	The Diploid Genome Sequence of an Individual Human	0	70	434	404	360	2	0	0	18	14	3	13	0	107756	24107	918	132781	6909	4717	11626	14	0	14	1	0	0	0	Research Article
10.1371/journal.pbio.0050255	2007-09-04	In âCrypticâ Population Dynamics, Absence of Evidence Is Not Evidence of Absence	0	0	0	0	0	0	0	0	0	0	0	0	0	2674	687	61	3422	96	14	110	4	0	4	0	0	0	0	Synopsis
10.1371/journal.pbio.0050256	2007-09-18	Interlocking Transcriptional Feedback Loops Control White-Opaque Switching in <named-content xmlns:xlink="http://www.w3.org/1999/xlink" content-type="genus-species" xlink:type="simple">Candida albicans</named-content>	0	1	35	25	55	0	0	0	1	0	0	2	0	5044	1252	61	6357	638	301	939	16	0	16	0	0	0	0	Research Article
10.1371/journal.pbio.0050257	2007-09-25	Nanosensor Detection of an Immunoregulatory Tryptophan Influx/Kynurenine Efflux Cycle	0	0	22	20	16	0	0	0	0	0	0	0	0	4381	1227	57	5665	825	412	1237	18	0	18	0	0	0	0	Research Article
10.1371/journal.pbio.0050258	2007-09-25	Global Analysis of Posttranslational Protein Arginylation	0	1	21	16	18	0	0	0	0	0	0	0	0	5655	1437	62	7154	651	319	970	19	0	19	0	0	0	1	Research Article
10.1371/journal.pbio.0050259	2007-10-02	Relationship Between Mitochondrial Electron Transport Chain Dysfunction, Development, and Life Extension in <named-content xmlns:xlink="http://www.w3.org/1999/xlink" content-type="genus-species" xlink:type="simple">Caenorhabditis elegans</named-content>	0	4	61	53	58	0	0	0	0	0	0	0	0	8387	2378	91	10856	1769	677	2446	77	0	77	0	0	0	2	Research Article
10.1371/journal.pbio.0050260	2007-09-25	Brain Dynamics Underlying the Nonlinear Threshold for Access to Consciousness	0	12	92	93	30	0	0	0	2	0	0	0	0	10580	3499	101	14180	650	389	1039	197	0	197	0	0	0	0	Research Article
10.1371/journal.pbio.0050261	2007-10-02	<italic>MSN2</italic> and <italic>MSN4</italic> Link Calorie Restriction and TOR to Sirtuin-Mediated Lifespan Extension in <italic>Saccharomyces cerevisiae</italic>	0	2	59	41	57	0	0	0	0	0	0	0	0	6491	1854	70	8415	1029	531	1560	54	0	54	0	0	0	0	Research Article
10.1371/journal.pbio.0050262	2007-09-04	Autoimmunity: A Barrier to Gene Flow in Plants?	0	0	1	0	0	0	0	0	0	0	0	0	0	3117	905	58	4080	112	40	152	19	0	19	0	0	0	0	Synopsis
10.1371/journal.pbio.0050263	2007-10-02	Nicotinamide Riboside Kinase Structures Reveal New Pathways to NAD<sup>+</sup>	0	0	18	20	15	0	0	0	0	0	0	2	0	3990	1003	51	5044	885	390	1275	14	0	14	0	0	0	0	Research Article
10.1371/journal.pbio.0050264	2007-10-02	Segregation of Odor Identity and Intensity during Odor Discrimination in <italic>Drosophila</italic> Mushroom Body	0	4	4	2	8	0	0	0	0	0	0	0	0	3533	799	56	4388	426	208	634	38	0	38	0	0	0	1	Research Article
10.1371/journal.pbio.0050265	2007-10-16	Drug-Induced Epigenetic Changes Produce Drug Tolerance	0	0	18	32	12	0	0	0	0	0	0	0	0	6332	1498	70	7900	1227	393	1620	24	0	24	0	0	0	0	Research Article
10.1371/journal.pbio.0050266	2007-09-04	A New Human Genome Sequence Paves the Way for Individualized Genomics	0	3	0	1	0	0	0	0	2	0	0	1	0	19877	2573	193	22643	236	54	290	21	0	21	0	0	0	0	Synopsis
10.1371/journal.pbio.0050267	2007-10-23	Biology and Health Inequality	0	0	4	3	1	0	0	0	1	0	0	0	0	6308	1583	51	7942	721	301	1022	37	0	37	0	0	0	0	Essay
10.1371/journal.pbio.0050268	2007-10-02	Force-Induced Unfolding of Fibronectin in the Extracellular Matrix of Living Cells	0	0	55	37	34	0	0	0	0	0	0	0	0	4943	1716	62	6721	724	376	1100	78	0	78	0	0	0	0	Research Article
10.1371/journal.pbio.0050269	2007-10-09	Genetic Dissection of Behavioural and Autonomic Effects of ?<sup>9</sup>-Tetrahydrocannabinol in Mice	0	0	58	62	32	0	0	0	1	0	0	0	0	8608	1184	84	9876	838	409	1247	14	0	14	0	0	0	0	Research Article
10.1371/journal.pbio.0050270	2007-09-18	Completing the <italic>Candida</italic> Loop	0	0	0	0	0	0	0	0	0	0	0	0	0	1806	323	46	2175	70	36	106	1	0	1	0	0	0	0	Synopsis
10.1371/journal.pbio.0050271	2007-10-09	Conformational Motion of the ABC Transporter MsbA Induced by ATP Hydrolysis	0	1	33	35	20	0	0	0	0	0	0	1	0	3085	932	51	4068	418	245	663	27	0	27	0	0	0	1	Research Article
10.1371/journal.pbio.0050272	2007-10-09	Putting Beta-Diversity on the Map: Broad-Scale Congruence and Coincidence in the Extremes	0	9	54	29	11	0	0	0	0	0	0	0	0	6667	2280	63	9010	327	140	467	0	0	0	0	0	0	1	Research Article
10.1371/journal.pbio.0050273	2007-10-09	X Chromosome Inactivation during <italic>Drosophila</italic> Spermatogenesis	0	3	41	27	49	0	0	0	0	0	0	0	0	5492	1140	47	6679	1022	177	1199	32	0	32	0	0	0	3	Research Article
10.1371/journal.pbio.0050274	2007-10-16	Hypoinsulinemia Regulates Amphetamine-Induced Reverse Transport of Dopamine	0	1	21	38	16	0	0	0	0	0	0	0	0	4828	912	60	5800	737	334	1071	21	0	21	1	0	0	0	Research Article
10.1371/journal.pbio.0050275	2007-10-16	A Novel Snf2 Protein Maintains <italic>trans</italic>-Generational Regulatory States Established by Paramutation in Maize	0	2	21	32	15	0	0	0	0	0	0	0	0	2895	870	46	3811	379	256	635	18	0	18	0	0	0	2	Research Article
10.1371/journal.pbio.0050276	2007-10-16	Assessing Tumor Progression Factors by Somatic Gene Transfer into a Mouse Model: Bcl-xL Promotes Islet Tumor Cell Invasion	0	0	12	21	12	0	0	0	0	0	0	0	0	3594	954	58	4606	939	347	1286	11	0	11	0	0	0	0	Research Article
10.1371/journal.pbio.0050277	2007-10-16	Characterization of Sleep in Zebrafish and Insomnia in Hypocretin Receptor Mutants	0	0	58	87	28	0	0	0	0	0	0	4	0	10367	2715	120	13202	1366	773	2139	67	0	67	2	0	0	0	Research Article
10.1371/journal.pbio.0050278	2007-10-02	Viral Evolution in the Genomic Age	0	6	6	5	5	0	0	0	1	0	0	7	0	9171	2382	87	11640	1279	217	1496	31	0	31	0	0	0	0	Essay
10.1371/journal.pbio.0050279	2007-09-18	A Protein Complex Restrains a Homicidal Enzyme during Sperm Differentiation	0	0	0	0	0	0	0	0	0	0	0	0	0	1467	252	44	1763	162	26	188	1	0	1	0	0	0	0	Synopsis
10.1371/journal.pbio.0050280	2007-10-09	Understanding Cannabinoid Psychoactivity with Mouse Genetic Models	0	0	3	2	4	0	0	0	1	0	0	0	0	7453	934	76	8463	791	138	929	8	0	8	0	0	0	0	Primer
10.1371/journal.pbio.0050281	2007-10-16	Let Sleeping Zebrafish Lie: A New Model for Sleep Studies	0	0	1	1	0	0	0	0	0	0	0	1	0	2817	599	59	3475	950	135	1085	14	0	14	0	0	0	0	Synopsis
10.1371/journal.pbio.0050282	2007-10-23	Sleep-Related Hippocampo-Cortical Interplay during Emotional Memory Recollection	0	4	41	36	17	0	0	0	0	0	0	0	0	5659	1657	65	7381	1199	712	1911	84	0	84	0	0	0	0	Research Article
10.1371/journal.pbio.0050283	2007-10-16	The NISE Net: Bringing the Study of the Very Small to US Science Centers	0	0	1	0	0	0	0	0	0	0	0	0	0	1307	257	39	1603	288	41	329	4	0	4	0	0	0	0	Community Page
10.1371/journal.pbio.0050284	2007-10-30	Genetic Elucidation of Human Hyperosmia to Isovaleric Acid	0	0	48	52	31	0	0	0	0	0	0	1	0	6491	1010	56	7557	919	368	1287	28	0	28	0	0	0	0	Research Article
10.1371/journal.pbio.0050285	2007-10-16	When Is Open Access Not Open Access?	0	21	3	6	5	0	0	0	14	6	4	1	0	13994	1542	89	15625	407	88	495	33	0	33	7	0	0	0	Editorial
10.1371/journal.pbio.0050286	2007-11-27	Diminished Activity of RNA Polymerase III Selectively Disrupts Tissues with the Most Actively Dividing Cells	0	0	2	2	1	0	0	0	0	0	0	0	0	1715	358	51	2124	226	44	270	2	0	2	0	0	0	0	Synopsis
10.1371/journal.pbio.0050288	2007-10-23	An Information Theoretic Characterisation of Auditory Encoding	0	1	14	10	12	0	0	0	0	0	0	0	0	3592	1065	54	4711	254	170	424	65	0	65	0	0	0	0	Research Article
10.1371/journal.pbio.0050289	2007-10-23	The Costs of Exclusion: Recognizing a Role for Local Communities in Biodiversity Conservation	0	2	8	10	4	0	0	0	0	0	0	0	0	5433	1702	46	7181	737	155	892	33	0	33	0	0	0	0	Community Page
10.1371/journal.pbio.0050290	2007-10-30	Systematic In Vivo Analysis of the Intrinsic Determinants of Amyloid ? Pathogenicity	0	1	37	21	30	0	0	0	0	0	0	1	0	4816	1820	70	6706	648	411	1059	21	0	21	0	0	0	0	Research Article
10.1371/journal.pbio.0050291	2007-11-13	Correction: A Ubiquitin Ligase Complex Regulates Caspase Activation During Sperm Differentiation in <named-content xmlns:xlink="http://www.w3.org/1999/xlink" content-type="genus-species" xlink:type="simple">Drosophila</named-content>	0	0	0	0	0	0	0	0	0	0	0	0	0	777	137	36	950	31	9	40	0	0	0	0	0	0	0	Correction
10.1371/journal.pbio.0050292	2007-11-06	A <italic>sex-ratio</italic> Meiotic Drive System in <italic>Drosophila simulans.</italic> I: An Autosomal Suppressor	0	3	19	13	23	0	0	0	1	0	0	0	0	4174	1035	60	5269	588	199	787	33	0	33	0	0	0	3	Research Article
10.1371/journal.pbio.0050293	2007-11-06	A <italic>sex-ratio</italic> Meiotic Drive System in <italic>Drosophila simulans.</italic> II: An X-linked Distorter	0	3	20	25	27	0	0	0	1	0	0	0	0	6180	1060	64	7304	572	186	758	35	0	35	0	0	0	3	Research Article
10.1371/journal.pbio.0050294	2007-10-30	Semantic Associations between Signs and Numerical Categories in the Prefrontal Cortex	0	0	46	28	14	0	0	0	0	0	0	0	0	7300	1323	74	8697	256	94	350	31	0	31	0	0	0	0	Research Article
10.1371/journal.pbio.0050295	2007-10-23	Poverty, Human Development, and Basic Biology	0	1	1	1	0	0	0	0	0	0	0	0	0	5939	1305	60	7304	218	34	252	5	0	5	0	0	0	0	Editorial
10.1371/journal.pbio.0050297	2007-11-13	<italic>Fabp7</italic> Maps to a Quantitative Trait Locus for a Schizophrenia Endophenotype	0	1	44	39	21	0	0	0	1	0	0	5	0	6185	1722	64	7971	765	399	1164	22	0	22	0	0	0	0	Research Article
10.1371/journal.pbio.0050298	2007-10-30	A Genetic Basis for Hypersensitivity to âSweatyâ Odors in Humans	0	0	0	0	0	0	0	0	0	0	0	0	0	5111	822	62	5995	676	69	745	6	0	6	0	0	0	0	Synopsis
10.1371/journal.pbio.0050299	2007-11-06	Synthesis-Dependent Strand Annealing in Meiosis	0	0	17	10	27	0	0	0	0	0	0	1	0	3117	808	58	3983	479	150	629	25	0	25	0	0	0	0	Research Article
10.1371/journal.pbio.0050300	2007-11-13	Distinct Mammalian Precursors Are Committed to Generate Neurons with Defined Dendritic Projection Patterns	0	2	21	20	16	0	0	0	0	0	0	0	0	4006	1442	77	5525	316	173	489	20	0	20	0	0	0	2	Research Article
10.1371/journal.pbio.0050301	2007-11-13	Omnidirectional Sensory and Motor Volumes in Electric Fish	0	5	9	12	7	0	0	0	2	0	0	0	0	3594	638	53	4285	204	81	285	33	0	33	0	0	0	2	Research Article
10.1371/journal.pbio.0050302	2007-10-30	Self-Organization in High-Density Bacterial Colonies: Efficient Crowd Control	0	7	20	9	10	0	0	0	0	0	0	0	0	14114	3244	80	17438	446	363	809	62	0	62	0	0	0	2	Research Article
10.1371/journal.pbio.0050303	2007-11-06	Distorted Sex Ratios: A Window into RNAi-Mediated Silencing	0	1	6	4	6	0	0	0	1	0	0	0	0	4301	1140	50	5491	376	94	470	16	0	16	0	0	0	0	Primer
10.1371/journal.pbio.0050304	2007-11-20	Complex Regulation of <italic>cyp26a1</italic> Creates a Robust Retinoic Acid Gradient in the Zebrafish Embryo	0	2	46	20	29	0	0	0	0	0	0	0	0	5177	1750	47	6974	574	388	962	49	0	49	0	0	0	2	Research Article
10.1371/journal.pbio.0050305	2007-11-13	Neuronal Activity in Rat Barrel Cortex Underlying Texture Discrimination	0	4	29	58	25	0	0	0	0	0	0	0	0	5111	1259	66	6436	532	287	819	89	0	89	0	0	0	0	Research Article
10.1371/journal.pbio.0050306	2007-12-11	Improving Science Education for Sustainable Development	0	3	3	8	0	0	0	0	0	0	0	0	0	5234	1348	59	6641	534	108	642	41	0	41	0	0	0	0	Essay
10.1371/journal.pbio.0050307	2007-11-13	Looking for Chinks in the Armor of Bacterial Biofilms	0	2	15	4	4	0	0	0	0	0	2	0	0	8625	2321	77	11023	756	403	1159	43	0	43	2	1	0	0	Feature
10.1371/journal.pbio.0050308	2007-12-04	Filling in the Gaps: Artistic License in Education and Outreach	0	4	4	8	6	0	0	0	0	0	0	1	0	3662	1071	43	4776	267	72	339	15	0	15	2	0	0	0	Essay
10.1371/journal.pbio.0050309	2007-11-20	Coordinate Gene Regulation during Hematopoiesis Is Related to Genomic Organization	0	5	40	24	27	0	0	0	0	0	0	0	0	5315	1747	55	7117	486	285	771	47	0	47	0	0	0	0	Research Article
10.1371/journal.pbio.0050310	2007-11-06	Population Genomics: Whole-Genome Analysis of Polymorphism and Divergence in <named-content xmlns:xlink="http://www.w3.org/1999/xlink" content-type="genus-species" xlink:type="simple">Drosophila simulans</named-content>	0	31	123	189	175	0	0	0	3	0	0	0	0	45217	3932	228	49377	925	458	1383	204	0	204	2	0	0	1	Research Article
10.1371/journal.pbio.0050311	2007-11-27	Resolving the Fast Kinetics of Cooperative Binding: Ca<sup>2+</sup> Buffering by Calretinin	0	0	15	15	8	0	0	0	0	0	0	0	0	2772	705	48	3525	438	192	630	22	0	22	0	0	0	0	Research Article
10.1371/journal.pbio.0050312	2007-11-27	Mutation of RNA Pol III Subunit <italic>rpc2/polr3b</italic> Leads to Deficiency of Subunit Rpc11 and Disrupts Zebrafish Digestive Development	0	0	13	11	9	0	0	0	0	0	0	0	0	3296	612	40	3948	469	113	582	10	0	10	0	0	0	0	Research Article
10.1371/journal.pbio.0050313	2007-10-30	Amyloid Peptide Toxicity in an Animal Model of Alzheimer Disease	0	0	0	0	0	0	0	0	0	0	0	0	0	2435	656	52	3143	178	76	254	3	0	3	0	0	0	0	Synopsis
10.1371/journal.pbio.0050314	2007-11-13	Omnidirectional Electric Fish	0	1	0	0	0	0	0	0	0	0	0	0	0	2574	520	52	3146	209	32	241	6	0	6	0	0	0	0	Synopsis
10.1371/journal.pbio.0050315	2007-11-27	Light Activates Output from Evening Neurons and Inhibits Output from Morning Neurons in the <italic>Drosophila</italic> Circadian Clock	0	0	30	17	18	0	0	0	0	0	0	0	0	3235	1006	62	4303	418	251	669	23	0	23	0	0	0	0	Research Article
10.1371/journal.pbio.0050316	2007-11-27	Disruption of State Estimation in the Human Lateral Cerebellum	0	2	38	12	23	0	0	0	0	0	1	0	0	2600	953	40	3593	373	225	598	86	0	86	0	0	0	0	Research Article
10.1371/journal.pbio.0050317	2007-11-27	Novel Roles of Formin mDia2 in Lamellipodia and Filopodia Formation in Motile Cells	0	1	65	32	60	0	0	0	0	0	0	0	0	6266	2245	118	8629	1259	769	2028	50	0	50	0	0	0	1	Research Article
10.1371/journal.pbio.0050318	2007-11-27	Draft Crystal Structure of the Vault Shell at 9-Ã Resolution	0	1	10	11	7	0	0	0	0	0	0	0	0	3676	873	56	4605	412	137	549	21	0	21	0	0	0	1	Research Article
10.1371/journal.pbio.0050319	2007-10-30	Learning by Numbers in the Primate Cortex	0	2	0	0	0	0	0	0	0	0	0	0	0	2287	402	42	2731	81	20	101	7	0	7	0	0	0	0	Synopsis
10.1371/journal.pbio.0050320	2007-11-13	A Candidate Gene for a Biological Marker of Schizophrenia in Mice	0	0	0	1	1	0	0	0	0	0	0	2	0	3825	624	54	4503	184	31	215	3	0	3	0	0	0	0	Synopsis
10.1371/journal.pbio.0050321	2007-12-04	Incomplete and Inaccurate Vocal Imitation after Knockdown of <italic>FoxP2</italic> in Songbird Basal Ganglia Nucleus Area X	0	3	78	82	66	2	1	0	1	0	2	2	0	12184	2905	116	15205	1423	711	2134	53	0	53	0	0	0	3	Research Article
10.1371/journal.pbio.0050322	2007-12-04	The Signal Sequence Coding Region Promotes Nuclear Export of mRNA	0	4	18	9	9	0	0	0	4	0	0	1	0	7346	2053	63	9462	717	452	1169	46	0	46	0	0	0	5	Research Article
10.1371/journal.pbio.0050323	2007-12-04	The Inhibition of Polo Kinase by Matrimony Maintains G2 Arrest in the Meiotic Cell Cycle	0	0	10	14	19	0	0	0	0	0	0	0	0	3106	808	66	3980	488	230	718	19	0	19	0	0	0	1	Research Article
10.1371/journal.pbio.0050324	2007-12-11	Mapping Meiotic Single-Strand DNA Reveals a New Landscape of DNA Double-Strand Breaks in <named-content xmlns:xlink="http://www.w3.org/1999/xlink" content-type="genus-species" xlink:type="simple">Saccharomyces cerevisiae</named-content>	0	0	35	42	65	0	0	0	0	0	0	0	0	6045	1483	59	7587	674	381	1055	48	0	48	2	0	0	0	Research Article
10.1371/journal.pbio.0050325	2007-12-11	The <italic>foxa2</italic> Gene Controls the Birth and Spontaneous Degeneration of Dopamine Neurons in Old Age	0	1	62	46	33	0	0	0	0	0	0	1	0	6089	2065	79	8233	914	623	1537	38	0	38	0	0	0	0	Research Article
10.1371/journal.pbio.0050326	2007-12-11	Dosage Compensation in the Mouse Balances Up-Regulation and Silencing of X-Linked Genes	0	0	51	32	37	0	0	0	1	0	0	0	0	4316	1130	50	5496	540	366	906	28	0	28	0	0	0	2	Research Article
10.1371/journal.pbio.0050327	2007-12-18	Transglutaminase 2 Undergoes a Large Conformational Change upon Activation	0	0	79	35	44	0	0	0	0	0	0	1	0	6332	2007	59	8398	1353	767	2120	33	0	33	0	0	0	2	Research Article
10.1371/journal.pbio.0050328	2007-12-18	Basic Math in Monkeys and College Students	0	4	25	28	21	2	0	0	2	28	0	3	0	18081	3220	136	21437	337	154	491	78	0	78	0	0	0	0	Research Article
10.1371/journal.pbio.0050329	2007-12-27	GATA3-Driven Th2 Responses Inhibit TGF-?1âInduced FOXP3 Expression and the Formation of Regulatory T Cells	0	0	82	72	44	0	0	0	0	0	0	0	0	8681	2829	88	11598	1366	958	2324	28	0	28	0	0	0	0	Research Article
10.1371/journal.pbio.0050330	2007-12-04	Secretory Protein mRNA Finds Another Way Out	0	3	0	0	0	0	0	0	0	0	0	0	0	3388	725	63	4176	235	25	260	3	0	3	0	0	0	0	Synopsis
10.1371/journal.pbio.0050331	2007-12-27	A Neural Computation for Visual Acuity in the Presence of Eye Movements	0	0	4	6	5	0	0	0	0	0	1	0	0	4093	1114	62	5269	316	111	427	57	0	57	0	0	0	2	Research Article
10.1371/journal.pbio.0050332	2007-12-27	Indirect Effects of Ploidy Suggest X Chromosome Dose, Not the X:A Ratio, Signals Sex in <italic>Drosophila</italic>	0	0	21	23	22	0	0	0	0	0	0	0	0	4360	984	49	5393	531	193	724	38	0	38	0	0	0	1	Research Article
10.1371/journal.pbio.0050333	2007-12-18	Molecular Cartography: Mapping the Landscape of Meiotic Recombination	0	0	2	3	2	0	0	0	1	0	0	0	0	2789	894	48	3731	244	96	340	17	0	17	0	0	0	0	Primer
10.1371/journal.pbio.0050334	2007-12-18	Out FOXing Parkinson Disease: Where Development Meets Neurodegeneration	0	0	1	1	2	0	0	0	0	0	0	0	0	2820	1065	44	3929	252	130	382	9	0	9	0	0	0	0	Primer
10.1371/journal.pbio.0050335	2007-12-27	Male or Female? The Answer Depends on When You Ask	0	1	2	2	1	0	0	0	0	0	1	0	0	4468	835	52	5355	363	80	443	7	0	7	0	0	0	0	Primer
10.1371/journal.pbio.0050336	2007-12-27	Correction: Distinct Mammalian Precursors Are Committed to Generate Neurons with Defined Dendritic Projection Patterns	0	0	0	0	0	0	0	0	0	0	0	0	0	540	83	32	655	37	10	47	30	0	30	0	0	0	0	Correction
10.1371/journal.pbio.0050337	2007-12-27	A Tertiary Twist to the Transglutaminase Tale	0	0	0	1	0	0	0	0	0	0	0	0	0	2129	510	52	2691	477	152	629	3	0	3	0	0	0	0	Primer
10.1371/journal.pbio.0050338	2007-12-27	Going against the Grain	0	1	4	7	4	0	0	0	2	0	0	0	0	5089	546	75	5710	635	190	825	12	0	12	0	0	0	0	Feature
10.1371/journal.pbio.0050339	2007-12-27	Cognitive Dimensions of Predator Responses to Imperfect Mimicry	0	2	19	12	3	0	0	0	0	0	0	0	0	4382	1096	56	5534	625	102	727	61	0	61	0	0	0	0	Unsolved Mystery
10.1371/journal.pbio.0050340	2007-12-27	Sex, Dose, and Equality	0	1	7	8	6	0	0	0	0	0	0	0	0	4230	791	46	5067	380	103	483	10	0	10	0	0	0	0	Primer
10.1371/journal.pbio.0060001	2008-01-03	Distinct Roles for Arp2/3 Regulators in Actin Assembly and Endocytosis	0	2	51	21	29	0	0	0	0	0	0	0	0	4899	1713	219	6831	750	68	818	23	0	23	0	0	0	0	Research Article
10.1371/journal.pbio.0060002	2008-01-08	A Mechanism Regulating the Onset of <italic>Sox2</italic> Expression in the Embryonic Neural Plate	0	0	31	29	16	0	0	0	1	0	0	0	0	8027	2543	226	10796	973	0	973	24	0	24	0	0	0	0	Research Article
10.1371/journal.pbio.0060003	2008-01-03	Recognizing Student Misconceptions through Ed's Tools and the Biology Concept Inventory	0	6	8	9	8	1	0	0	1	0	2	0	0	13235	2846	248	16329	1282	0	1282	25	0	25	0	0	0	0	Community Page
10.1371/journal.pbio.0060004	2008-01-08	Cryptochromes Define a Novel Circadian Clock Mechanism in Monarch Butterflies That May Underlie Sun Compass Navigation	0	2	38	37	20	0	0	0	0	0	0	1	0	9871	2493	204	12568	1575	85	1660	53	0	53	0	0	0	0	Research Article
10.1371/journal.pbio.0060005	2008-01-29	Correction: Quantitative Characteristics of Gene Regulation by Small RNA	0	0	1	0	0	0	0	0	0	0	0	0	0	1326	275	225	1826	91	0	91	0	0	0	0	0	0	0	Correction
10.1371/journal.pbio.0060006	2008-01-15	Conformational Equilibria in Monomeric ?-Synuclein at the Single-Molecule Level	0	3	54	46	19	0	0	0	0	0	0	2	0	6320	2029	211	8560	1144	7	1151	38	0	38	0	0	0	0	Research Article
10.1371/journal.pbio.0060007	2008-01-22	Specific Targeting of a Plasmodesmal Protein Affecting Cell-to-Cell Communication	0	1	40	22	31	0	0	0	0	14	0	0	0	7152	2616	197	9965	1245	39	1284	67	0	67	0	0	0	9	Research Article
10.1371/journal.pbio.0060008	2008-01-15	The Viral Oncoprotein LMP1 Exploits TRADD for Signaling by Masking Its Apoptotic Activity	0	2	8	9	8	0	0	0	0	0	0	0	0	3463	965	196	4624	606	27	633	7	0	7	0	0	0	0	Research Article
10.1371/journal.pbio.0060009	2008-01-22	Solid-State, Dye-Labeled DNA Detects Volatile Compounds in the Vapor Phase	0	0	15	7	5	0	0	0	0	0	0	0	0	5581	1138	223	6942	384	6	390	15	0	15	0	0	0	0	Research Article
10.1371/journal.pbio.0060010	2008-01-29	Strong Purifying Selection in Transmission of Mammalian Mitochondrial DNA	0	3	79	107	45	0	0	0	2	0	0	0	0	8946	2647	264	11857	999	55	1054	68	0	68	1	0	0	1	Research Article
10.1371/journal.pbio.0060011	2008-02-05	Distinct Cerebral Pathways for Object Identity and Number in Human Infants	0	2	48	51	19	1	0	0	0	0	0	1	0	6404	1581	75	8060	341	200	541	101	0	101	0	0	0	0	Research Article
10.1371/journal.pbio.0060012	2008-01-08	In Monarchs, Cry2 Is King of the Clock	0	1	1	1	0	0	0	0	0	0	0	0	0	2922	619	188	3729	171	0	171	5	0	5	0	0	0	0	Synopsis
10.1371/journal.pbio.0060013	2008-01-29	Selective Inflammatory Pain Insensitivity in the African Naked Mole-Rat (<named-content xmlns:xlink="http://www.w3.org/1999/xlink" content-type="genus-species" xlink:type="simple">Heterocephalus glaber</named-content>)	0	1	23	9	17	1	0	0	1	0	0	2	0	11187	2297	286	13770	2578	64	2642	36	0	36	0	0	0	3	Research Article
10.1371/journal.pbio.0060014	2008-01-29	The Evolution of Quorum Sensing in Bacterial Biofilms	0	5	50	51	37	0	0	0	2	8	0	0	0	26182	7574	327	34083	2920	38	2958	175	0	175	0	0	0	0	Research Article
10.1371/journal.pbio.0060015	2008-01-29	Inhibitory Phosphorylation of Separase Is Essential for Genome Stability and Viability of Murine Embryonic Germ Cells	0	0	8	9	6	0	0	0	0	0	0	0	0	2767	789	250	3806	378	9	387	11	0	11	0	0	0	0	Research Article
10.1371/journal.pbio.0060016	2008-01-29	Sparse Representation of Sounds in the Unanesthetized Auditory Cortex	0	11	55	71	57	1	0	0	2	0	0	0	0	6386	2143	256	8785	528	57	585	169	0	169	0	0	0	1	Research Article
10.1371/journal.pbio.0060017	2008-02-05	Amyloid as a Depot for the Formulation of Long-Acting Drugs	0	1	31	25	10	0	0	0	0	0	0	0	0	4087	1382	49	5518	588	364	952	28	0	28	0	0	0	0	Research Article
10.1371/journal.pbio.0060018	2008-01-22	The Implausibility of Metabolic Cycles on the Prebiotic Earth	0	9	35	20	13	2	0	0	5	1	0	4	0	11874	3041	236	15151	797	0	797	62	0	62	0	0	0	0	Essay
10.1371/journal.pbio.0060019	2008-02-05	The Evolutionary and Developmental Foundations of Mathematics	0	6	2	3	9	0	0	0	2	0	0	0	0	5190	1738	60	6988	257	80	337	42	0	42	0	0	0	0	Primer
10.1371/journal.pbio.0060020	2008-01-22	Novel DNAâDye Hybrids Sniff out Odors	0	0	0	0	0	0	0	0	0	0	0	0	0	2360	519	232	3111	73	0	73	3	0	3	0	0	0	0	Synopsis
10.1371/journal.pbio.0060021	2008-01-29	Conspicuous Chameleons	0	1	0	0	0	0	0	0	1	0	0	0	0	5917	829	321	7067	1509	0	1509	11	0	11	0	0	0	0	Synopsis
10.1371/journal.pbio.0060022	2008-01-29	A Novel CpG Island Set Identifies Tissue-Specific Methylation at Developmental Gene Loci	0	3	146	117	107	0	0	0	0	1	0	0	0	11173	3921	309	15403	1851	121	1972	103	0	103	1	0	0	0	Research Article
10.1371/journal.pbio.0060023	2008-01-29	Correction: Relationship Between Mitochondrial Electron Transport Chain Dysfunction, Development, and Life Extension in <named-content xmlns:xlink="http://www.w3.org/1999/xlink" content-type="genus-species" xlink:type="simple">Caenorhabditis elegan</named-content>	0	0	0	0	0	0	0	0	0	0	0	0	0	853	126	178	1157	44	0	44	0	0	0	0	0	0	0	Correction
10.1371/journal.pbio.0060024	2008-01-29	Riders of a Modern-Day Ark	0	0	6	4	4	0	0	0	1	0	0	0	0	4653	961	293	5907	453	0	453	38	0	38	0	0	0	0	Feature
10.1371/journal.pbio.0060025	2008-01-29	Selection for Social Signalling Drives the Evolution of Chameleon Colour Change	0	4	25	22	6	0	0	0	4	0	0	5	0	19716	3297	385	23398	3178	8	3186	98	0	98	1	0	0	0	Research Article
10.1371/journal.pbio.0060026	2008-02-05	Partial Restoration of Mutant Enzyme Homeostasis in Three Distinct Lysosomal Storage Disease Cell Lines by Altering Calcium Homeostasis	0	1	30	16	21	0	0	0	0	0	0	0	0	4335	1232	55	5622	995	571	1566	16	0	16	0	0	0	0	Research Article
10.1371/journal.pbio.0060027	2008-02-12	Transcription Factors Bind Thousands of Active and Inactive Regions in the <italic>Drosophila</italic> Blastoderm	0	16	108	178	135	0	2	0	0	0	0	2	0	14789	4184	115	19088	853	581	1434	145	0	145	0	0	0	3	Research Article
10.1371/journal.pbio.0060028	2008-02-05	Fish Invasions in the World's River Systems: When Natural Processes Are Blurred by Human Activities	0	2	42	83	12	0	0	0	2	0	0	0	0	10010	2860	79	12949	449	209	658	0	0	0	2	0	0	0	Research Article
10.1371/journal.pbio.0060029	2008-02-12	Polyglutamine Genes Interact to Modulate the Severity and Progression of Neurodegeneration in <italic>Drosophila</italic>	0	2	22	16	17	0	0	0	0	0	0	0	0	25995	1209	58	27262	621	424	1045	26	0	26	0	0	0	0	Research Article
10.1371/journal.pbio.0060030	2008-02-12	Increased Transmission of Mutations by Low-Condition Females: Evidence for Condition-Dependent DNA Repair	0	0	18	5	8	0	0	0	0	0	0	0	0	3161	715	51	3927	197	89	286	29	0	29	0	0	0	1	Research Article
10.1371/journal.pbio.0060031	2008-02-12	Invasive Mutualists Erode Native Pollination Webs	0	5	60	31	14	0	0	0	0	0	0	0	0	6032	2167	59	8258	383	184	567	200	0	200	0	0	0	2	Research Article
10.1371/journal.pbio.0060032	2008-02-19	In Vitro Whole-Genome Analysis Identifies a Susceptibility Locus for HIV-1	0	2	17	8	16	0	0	0	0	0	0	0	0	4912	1299	51	6262	420	254	674	18	0	18	0	0	0	0	Research Article
10.1371/journal.pbio.0060033	2008-02-12	A Global Assessment of Salmon Aquaculture Impacts on Wild Salmonids	71	2	44	28	6	0	0	0	1	0	5	2	0	15599	3102	99	18800	1132	457	1589	103	0	103	2	0	0	0	Research Article
10.1371/journal.pbio.0060034	2008-02-26	CaldendrinâJacob: A Protein Liaison That Couples NMDA Receptor Signalling to the Nucleus	0	1	28	12	32	0	0	0	0	0	0	0	0	4467	1250	73	5790	877	478	1355	32	0	32	0	0	0	1	Research Article
10.1371/journal.pbio.0060035	2008-02-19	Mitigating Mutational Meltdown in Mammalian Mitochondria	0	1	7	8	7	0	0	0	1	0	0	0	0	4483	1375	58	5916	162	78	240	44	0	44	0	0	0	0	Primer
10.1371/journal.pbio.0060036	2008-02-26	Correction: Adaptive Variation in Beach Mice Produced by Two Interacting Pigmentation Genes	0	0	0	1	0	0	0	0	0	0	0	0	0	941	176	42	1159	62	23	85	133	0	133	0	0	0	0	Correction
10.1371/journal.pbio.0060037	2008-02-19	Genetic Deficiency of Glycogen Synthase Kinase-3? Corrects Diabetes in Mouse Models of Insulin Resistance	0	2	19	22	27	0	0	0	0	0	0	0	0	5800	1726	63	7589	1116	794	1910	0	0	0	0	0	0	0	Research Article
10.1371/journal.pbio.0060038	2008-02-26	The Evolution of Combinatorial Gene Regulation in Fungi	0	17	62	31	82	0	0	0	1	0	0	0	0	7979	2442	86	10507	626	422	1048	92	0	92	0	0	0	1	Research Article
10.1371/journal.pbio.0060039	2008-02-05	Human Activity, not Ecosystem Characters, Drives Potential Species Invasions	0	1	0	1	0	0	0	0	1	0	0	0	0	4628	1082	54	5764	163	49	212	23	0	23	0	0	0	0	Synopsis
10.1371/journal.pbio.0060040	2008-02-12	No Place for Predators?	0	3	1	1	0	0	0	0	1	0	0	0	0	8742	1501	100	10343	408	100	508	39	0	39	1	0	0	0	Feature
10.1371/journal.pbio.0060041	2008-02-12	Seymour Benzer 1921â2007 The Man Who Took Us from Genes to Behaviour	0	1	0	0	0	0	0	0	2	0	0	0	0	7245	1308	70	8623	248	64	312	14	0	14	0	0	0	0	Obituary
10.1371/journal.pbio.0060042	2008-02-19	Are Animals Autistic Savants	0	3	8	7	2	0	0	0	3	24	0	1	0	14113	2760	93	16966	985	258	1243	31	0	31	0	0	0	0	Essay
10.1371/journal.pbio.0060043	2008-02-26	Surface-Anchored Monomeric Agonist pMHCs Alone Trigger TCR with High Sensitivity	0	4	26	16	25	0	0	0	0	0	0	0	0	2838	858	48	3744	402	271	673	25	0	25	0	0	0	0	Research Article
10.1371/journal.pbio.0060044	2008-02-26	VirE2: A Unique ssDNA-Compacting Molecular Machine	0	1	10	11	7	0	0	0	0	0	0	0	0	3353	866	47	4266	368	249	617	28	0	28	0	0	0	1	Research Article
10.1371/journal.pbio.0060045	2008-03-04	Assessing Evidence for a Pervasive Alteration in Tropical Tree Communities	0	2	53	16	6	1	0	0	2	0	0	2	0	7039	1972	126	9137	506	175	681	113	0	113	0	0	0	0	Research Article
10.1371/journal.pbio.0060046	2008-02-12	Can Farmed and Wild Salmon Coexist?	0	1	0	0	0	0	0	0	1	0	0	1	0	5057	828	67	5952	267	98	365	6	0	6	1	0	0	0	Synopsis
10.1371/journal.pbio.0060047	2008-02-26	Understanding the Web of Life: The Birds, the Bees, and Sex with Aliens	0	2	8	5	0	0	0	0	1	0	0	0	0	5561	1461	56	7078	955	135	1090	92	0	92	0	0	0	0	Primer
10.1371/journal.pbio.0060048	2008-02-26	PLoS Biology 2.0	0	8	0	1	0	1	0	0	10	0	0	0	0	8367	553	74	8994	610	52	662	20	0	20	4	0	0	0	Editorial
10.1371/journal.pbio.0060049	2008-02-26	Please Welcome Our First Academic Editor-in-Chief	0	0	0	0	0	0	0	0	5	0	0	0	0	4304	312	64	4680	158	25	183	2	0	2	0	0	0	0	Editorial
10.1371/journal.pbio.0060050	2008-03-04	Insights into Mad2 Regulation in the Spindle Checkpoint Revealed by the Crystal Structure of the Symmetric Mad2 Dimer	0	0	19	9	18	0	0	0	0	0	0	0	0	3219	972	54	4245	376	242	618	17	0	17	0	0	0	0	Research Article
10.1371/journal.pbio.0060051	2008-03-11	Creatine KinaseâMediated ATP Supply Fuels Actin-Based Events in Phagocytosis	0	0	11	10	10	0	0	0	0	0	0	0	0	3987	704	55	4746	597	274	871	13	0	13	0	0	0	0	Research Article
10.1371/journal.pbio.0060052	2008-02-26	Does Mutation Rate Depend on Itself	0	1	5	2	2	0	0	0	1	0	0	0	0	5291	1198	62	6551	592	108	700	38	0	38	0	0	0	0	Primer
10.1371/journal.pbio.0060053	2008-02-26	Guide to Understanding <named-content xmlns:xlink="http://www.w3.org/1999/xlink" content-type="genus-species" xlink:type="simple">Drosophila</named-content> Models of Neurodegenerative Diseases	0	0	1	1	0	0	0	0	0	0	0	0	0	5028	1432	56	6516	314	143	457	24	0	24	0	0	0	0	Primer
10.1371/journal.pbio.0060054	2008-02-26	Shifting Baselines, Local Impacts, and Global Change on Coral Reefs	54	0	69	46	35	0	0	0	2	0	0	0	0	13600	3302	98	17000	2296	849	3145	25	0	25	1	0	0	2	Essay
10.1371/journal.pbio.0060055	2008-03-11	A Putative Cation Channel, NCA-1, and a Novel Protein, UNC-80, Transmit Neuronal Activity in <named-content xmlns:xlink="http://www.w3.org/1999/xlink" content-type="genus-species" xlink:type="simple">C. elegans</named-content>	0	0	19	16	21	0	0	0	0	0	0	0	0	3835	958	63	4856	690	474	1164	32	0	32	0	0	0	0	Research Article
10.1371/journal.pbio.0060056	2008-03-04	Effects of Selection for Honey Bee Worker Reproduction on Foraging Traits	0	0	10	11	7	0	0	0	1	0	0	0	0	5800	1153	68	7021	589	185	774	38	0	38	1	0	0	0	Research Article
10.1371/journal.pbio.0060057	2008-03-11	Boosting Virology in Brazil	0	0	1	1	2	0	0	0	0	0	0	0	0	1975	377	38	2390	204	67	271	12	0	12	0	0	0	0	Community Page
10.1371/journal.pbio.0060058	2008-03-11	Postmitotic Specification of <italic>Drosophila</italic> Insulinergic Neurons from Pioneer Neurons	0	0	13	12	7	0	0	0	0	0	0	0	0	4162	1125	57	5344	592	313	905	27	0	27	0	0	0	0	Research Article
10.1371/journal.pbio.0060059	2008-03-11	A Role for Parasites in Stabilising the Fig-Pollinator Mutualism	0	3	20	7	5	0	0	0	2	0	0	0	0	5247	1359	63	6669	458	162	620	65	0	65	2	0	0	0	Research Article
10.1371/journal.pbio.0060060	2008-03-11	Phenotypic Mismatches Reveal Escape from Arms-Race Coevolution	0	1	40	19	18	1	0	0	4	0	0	0	0	7911	2004	69	9984	380	209	589	117	0	117	0	0	0	0	Research Article
10.1371/journal.pbio.0060061	2008-03-18	Phagocytic Receptor CED-1 Initiates a Signaling Pathway for Degrading Engulfed Apoptotic Cells	0	0	22	24	31	0	0	0	0	0	0	0	0	3873	1152	50	5075	661	477	1138	22	0	22	0	0	0	5	Research Article
10.1371/journal.pbio.0060062	2008-03-18	Social ContextâInduced Song Variation Affects Female Behavior and Gene Expression	0	2	34	44	32	0	0	0	1	0	0	0	0	6378	1366	76	7820	683	266	949	64	0	64	0	0	0	0	Research Article
10.1371/journal.pbio.0060063	2008-03-18	Loss of Egg Yolk Genes in Mammals and the Origin of Lactation and Placentation	0	6	23	6	9	2	0	0	3	6	0	1	0	13505	2787	96	16388	1065	596	1661	34	0	34	1	0	0	0	Research Article
10.1371/journal.pbio.0060064	2008-03-18	Two Seemingly Homologous Noncoding RNAs Act Hierarchically to Activate <italic>glmS</italic> mRNA Translation	0	4	60	59	43	0	0	0	0	0	0	2	0	3972	1309	50	5331	755	504	1259	42	0	42	0	0	0	0	Research Article
10.1371/journal.pbio.0060065	2008-03-18	Dynamic Remodeling of Individual Nucleosomes Across a Eukaryotic Genome in Response to Transcriptional Perturbation	0	11	103	94	125	0	0	0	0	0	0	1	0	9173	2929	86	12188	1236	801	2037	116	0	116	1	0	0	2	Research Article
10.1371/journal.pbio.0060066	2008-03-18	Change the IUCN Protected Area Categories to Reflect Biodiversity Outcomes	0	6	5	10	1	0	0	0	2	0	0	0	0	5029	1734	59	6822	480	149	629	97	0	97	0	0	0	0	Essay
10.1371/journal.pbio.0060067	2008-03-25	Phosphorylation-Independent Regulation of the Diguanylate Cyclase WspR	0	0	31	32	25	0	0	0	0	0	0	0	0	4812	1410	58	6280	863	494	1357	28	0	28	0	0	0	0	Research Article
10.1371/journal.pbio.0060068	2008-03-04	Functional Adaptation of a Plant Receptor- Kinase Paved the Way for the Evolution of Intracellular Root Symbioses with Bacteria	0	0	50	44	14	1	0	0	0	0	0	1	0	7701	2256	77	10034	1077	646	1723	50	0	50	0	0	0	0	Research Article
10.1371/journal.pbio.0060069	2008-03-25	Circadian Remodeling of Neuronal Circuits Involved in Rhythmic Behavior	0	1	22	14	16	0	0	0	1	0	0	0	0	4546	1325	47	5918	421	272	693	45	0	45	0	0	0	2	Research Article
10.1371/journal.pbio.0060070	2008-03-18	Transplant Biology at a Crossroads	0	1	0	0	0	0	0	0	0	0	0	0	0	2576	526	42	3144	334	88	422	3	0	3	0	0	0	0	Feature
10.1371/journal.pbio.0060071	2008-03-25	Density-Dependent Cladogenesis in Birds	0	3	92	84	48	4	0	0	2	0	0	0	0	6819	1718	69	8606	198	89	287	141	0	141	0	0	0	1	Research Article
10.1371/journal.pbio.0060072	2008-03-25	Riding the Wave: Reconciling the Roles of Disease and Climate Change in Amphibian Declines	0	0	72	76	28	0	0	0	1	0	3	0	0	27119	3629	94	30842	656	381	1037	247	0	247	5	0	0	0	Research Article
10.1371/journal.pbio.0060073	2008-03-25	Research Ethics Recommendations for Whole-Genome Research: Consensus Statement	0	9	63	52	41	0	0	0	2	0	0	1	0	12323	3290	87	15700	1435	590	2025	61	0	61	0	0	0	0	Perspective
10.1371/journal.pbio.0060074	2008-04-08	Modelling within-Host Spatiotemporal Dynamics of Invasive Bacterial Disease	0	3	15	20	24	0	0	0	0	0	0	0	0	4073	1540	63	5676	557	302	859	61	0	61	0	0	0	0	Research Article
10.1371/journal.pbio.0060075	2008-03-11	Predators Make (Temporary) Escape from Coevolutionary Arms Race	0	3	1	1	0	0	0	0	2	0	0	0	0	5712	925	72	6709	487	78	565	14	0	14	0	0	0	0	Synopsis
10.1371/journal.pbio.0060077	2008-03-18	For Mammals, Loss of Yolk and Gain of Milk Went Hand in Hand	0	2	0	0	0	0	0	0	1	0	0	0	0	4399	852	52	5303	180	44	224	15	0	15	0	0	0	0	Synopsis
10.1371/journal.pbio.0060078	2008-03-25	Correction: Relationship Between Mitochondrial Electron Transport Chain Dysfunction, Development, and Life Extension in <named-content xmlns:xlink="http://www.w3.org/1999/xlink" content-type="genus-species" xlink:type="simple">Caenorhabditis elegans</named-content>	0	0	0	0	0	0	0	0	0	0	0	0	0	901	123	40	1064	118	19	137	0	0	0	0	0	0	0	Correction
10.1371/journal.pbio.0060079	2008-04-01	Climate Change, Humans, and the Extinction of the Woolly Mammoth	0	6	59	70	10	2	0	0	1	4	0	7	0	22800	4120	142	27062	1730	409	2139	168	0	168	0	0	0	1	Research Article
10.1371/journal.pbio.0060080	2008-04-01	Chromosomal Gene Movements Reflect the Recent Origin and Biology of Therian Sex Chromosomes	0	4	48	46	48	0	0	0	1	0	0	0	0	4979	1424	50	6453	388	208	596	45	0	45	0	0	0	2	Research Article
10.1371/journal.pbio.0060081	2008-04-01	Electrical Neuroimaging Reveals Timing of Attentional Control Activity in Human Brain	0	0	21	39	0	0	0	0	0	0	0	0	0	4369	1298	50	5717	158	86	244	72	0	72	0	0	0	0	Research Article
10.1371/journal.pbio.0060082	2008-04-08	Rapid Encoding and Perception of Novel Odors in the Rat	0	3	34	42	37	0	0	0	0	0	0	0	0	4142	1340	65	5547	316	179	495	61	0	61	0	0	0	0	Research Article
10.1371/journal.pbio.0060083	2008-04-15	GeneâEnvironment Interaction in Yeast Gene Expression	0	14	54	45	62	0	0	0	0	0	0	0	0	11212	2750	63	14025	886	445	1331	43	0	43	0	0	0	0	Research Article
10.1371/journal.pbio.0060084	2008-04-08	Control of Apoptosis by Asymmetric Cell Division	0	0	16	11	9	0	0	0	0	0	0	0	0	6049	1819	63	7931	727	455	1182	25	0	25	0	0	0	0	Research Article
10.1371/journal.pbio.0060085	2008-04-08	Darwinian Evolution on a Chip	0	22	10	7	6	1	0	0	6	0	1	0	0	14870	3932	136	18938	360	277	637	0	0	0	1	0	0	1	Research Article
10.1371/journal.pbio.0060086	2008-04-08	Rethinking Outreach: Teaching the Process of Science through Modeling	0	0	0	1	0	0	0	0	1	0	0	0	0	3786	838	42	4666	247	48	295	7	0	7	1	0	0	0	Community Page
10.1371/journal.pbio.0060087	2008-04-15	Cooperative Retraction of Bundled Type IV Pili Enables Nanonewton Force Generation	0	0	24	17	19	0	0	0	0	0	0	0	0	4561	979	53	5593	365	213	578	37	0	37	0	0	0	0	Research Article
10.1371/journal.pbio.0060088	2008-04-15	Reconstitution of DNA Strand Exchange Mediated by Rhp51 Recombinase and Two Mediators	0	0	10	7	12	0	0	0	0	0	0	0	0	1933	477	37	2447	320	169	489	11	0	11	0	0	0	0	Research Article
10.1371/journal.pbio.0060089	2008-03-25	Structural Insight into a Biofilm Signaling Molecule	0	1	0	0	0	0	0	0	0	0	0	0	0	2925	821	65	3811	371	103	474	5	0	5	0	0	0	0	Synopsis
10.1371/journal.pbio.0060091	2008-04-29	Correction: Distinct Mammalian Precursors Are Committed to Generate Neurons with Defined Dendritic Projection Patterns	0	0	0	0	0	0	0	0	0	0	0	0	0	608	65	36	709	17	9	26	0	0	0	0	0	0	0	Correction
10.1371/journal.pbio.0060092	2008-04-29	Posttranscriptional Gene Regulation by Spatial Rearrangement of the 3? Untranslated Region	0	4	51	60	45	0	0	0	0	0	0	0	0	4632	1628	55	6315	362	227	589	38	0	38	0	0	0	1	Research Article
10.1371/journal.pbio.0060093	2008-04-15	Polycomb Repressive Complex 2 (PRC2) Restricts Hematopoietic Stem Cell Activity	0	0	26	12	11	0	0	0	0	0	0	0	0	6004	1553	55	7612	908	461	1369	24	0	24	0	0	0	0	Research Article
10.1371/journal.pbio.0060094	2008-04-08	How Quickly Can a Rat Perceive Novel Odors?	0	0	1	0	0	0	0	0	1	0	0	0	0	2323	449	54	2826	44	19	63	4	0	4	0	0	0	0	Synopsis
10.1371/journal.pbio.0060095	2008-04-08	Bioethics Grows Up	0	0	0	0	0	0	0	0	1	0	0	0	0	1859	541	48	2448	130	72	202	1	0	1	0	0	0	0	Book Review/Science in the Media
10.1371/journal.pbio.0060096	2008-04-29	High-Throughput SHAPE Analysis Reveals Structures in HIV-1 Genomic RNA Strongly Conserved across Distinct Biological States	0	8	70	71	86	0	0	0	0	0	0	0	0	6488	2139	151	8778	775	535	1310	69	0	69	0	0	0	5	Research Article
10.1371/journal.pbio.0060097	2008-04-22	<italic>Iroquois Complex</italic> Genes Induce Co-Expression of <italic>rhodopsins</italic> in <italic>Drosophila</italic>	0	0	17	17	18	0	0	0	1	0	0	0	0	3008	786	39	3833	478	188	666	30	0	30	0	0	0	0	Research Article
10.1371/journal.pbio.0060098	2008-04-22	A Microtubule Interactome: Complexes with Roles in Cell Cycle and Mitosis	0	3	17	20	14	0	0	0	0	0	0	0	0	7326	2414	104	9844	1286	691	1977	51	0	51	0	0	0	1	Research Article
10.1371/journal.pbio.0060099	2008-04-01	What Killed the Woolly Mammoth?	0	0	3	0	0	0	0	0	1	2	0	5	0	13575	1452	99	15126	1385	100	1485	8	0	8	0	0	0	0	Synopsis
10.1371/journal.pbio.0060100	2008-04-15	Host PrP Glycosylation: A Major Factor Determining the Outcome of Prion Infection	0	0	19	23	21	0	0	0	0	0	0	0	0	2947	943	41	3931	383	242	625	18	0	18	1	0	0	0	Research Article
10.1371/journal.pbio.0060101	2008-04-08	Progress toward Public Access to Science	0	5	0	3	0	0	0	0	5	0	0	0	0	6095	845	84	7024	107	55	162	13	0	13	1	0	0	0	Editorial
10.1371/journal.pbio.0060102	2008-04-29	Compilation and Network Analyses of Cambrian Food Webs	0	6	24	22	10	1	0	0	2	0	0	1	0	7970	2067	58	10095	136	119	255	136	0	136	0	0	0	2	Research Article
10.1371/journal.pbio.0060103	2008-04-29	Bergmann Glia and the Recognition Molecule CHL1 Organize GABAergic Axons and Direct Innervation of Purkinje Cell Dendrites	0	1	20	11	21	0	0	0	1	0	0	0	0	4317	1395	58	5770	444	221	665	28	0	28	0	0	0	1	Research Article
10.1371/journal.pbio.0060104	2008-04-29	Correction: Mapping Meiotic Single-Strand DNA Reveals a New Landscape of DNA Double-Strand Breaks in <named-content xmlns:xlink="http://www.w3.org/1999/xlink" content-type="genus-species" xlink:type="simple">Saccharomyces cerevisiae</named-content>	0	0	0	0	0	0	0	0	0	0	0	0	0	732	91	35	858	25	9	34	0	0	0	0	0	0	0	Correction
10.1371/journal.pbio.0060105	2008-05-06	Biogenesis of the Trypanosome Endo-Exocytotic Organelle Is Cytoskeleton Mediated	0	0	16	23	10	0	0	0	0	0	0	0	0	4646	1052	44	5742	574	345	919	21	0	21	0	0	0	2	Research Article
10.1371/journal.pbio.0060106	2008-04-29	Why We Sleep: The Temporal Organization of Recovery	0	13	21	14	16	0	0	0	2	6	0	0	0	15112	4067	105	19284	1154	623	1777	41	0	41	0	0	0	0	Unsolved Mystery
10.1371/journal.pbio.0060107	2008-05-06	Mapping the Genetic Architecture of Gene Expression in Human Liver	0	31	208	152	231	0	0	0	0	0	0	0	0	19685	6370	111	26166	3138	1854	4992	231	0	231	0	0	0	2	Research Article
10.1371/journal.pbio.0060108	2008-05-06	Allele-Specific Up-Regulation of <italic>FGFR2</italic> Increases Susceptibility to Breast Cancer	0	0	81	114	54	0	0	0	0	0	0	0	0	5376	1891	68	7335	1176	820	1996	33	0	33	0	0	0	0	Research Article
10.1371/journal.pbio.0060109	2008-05-13	Genetic and Physiologic Dissection of the Vertebrate Cardiac Conduction System	0	2	38	32	31	0	0	0	0	0	0	0	0	5783	1927	51	7761	1406	766	2172	34	0	34	0	0	0	0	Research Article
10.1371/journal.pbio.0060110	2008-05-06	The Parasexual Cycle in <named-content xmlns:xlink="http://www.w3.org/1999/xlink" content-type="genus-species" xlink:type="simple">Candida albicans</named-content> Provides an Alternative Pathway to Meiosis for the Formation of Recombinant Strains	0	4	29	27	36	0	0	0	0	0	0	0	0	5434	1320	52	6806	793	450	1243	38	0	38	0	0	0	4	Research Article
10.1371/journal.pbio.0060111	2008-04-29	A Competition between Stimulators and Antagonists of Upf Complex Recruitment Governs Human Nonsense-Mediated mRNA Decay	0	2	54	11	39	0	0	0	0	0	0	0	0	3594	1416	45	5055	563	358	921	34	0	34	0	0	0	1	Research Article
10.1371/journal.pbio.0060112	2008-04-29	Cellular Conductors: Glial Cells as Guideposts during Neural Circuit Development	0	4	2	2	3	0	0	0	0	0	0	1	0	2894	745	44	3683	188	68	256	7	0	7	0	0	0	0	Primer
10.1371/journal.pbio.0060113	2008-04-29	Polycomb Group Genes: Keeping Stem Cell Activity in Balance	0	0	12	1	7	0	0	0	0	0	0	1	0	6086	2193	54	8333	1384	676	2060	42	0	42	0	0	0	0	Primer
10.1371/journal.pbio.0060114	2008-05-13	Distinct DNA Exit and Packaging Portals in the Virus <italic>Acanthamoeba polyphaga mimivirus</italic>	0	2	24	16	20	1	0	0	1	0	0	4	0	5138	1370	42	6550	783	360	1143	40	0	40	0	0	0	3	Research Article
10.1371/journal.pbio.0060115	2008-04-29	One Rhodopsin per Photoreceptor: <named-content xmlns:xlink="http://www.w3.org/1999/xlink" content-type="genus-species" xlink:type="simple">Iro-C</named-content> Genes Break the Rule	0	2	2	3	2	0	0	0	1	0	0	0	0	1843	446	34	2323	104	48	152	9	0	9	0	0	0	0	Primer
10.1371/journal.pbio.0060116	2008-05-13	Topography of Thalamic Projections Requires Attractive and Repulsive Functions of Netrin-1 in the Ventral Telencephalon	0	0	14	1	11	0	0	0	0	0	0	3	0	3460	1125	49	4634	539	236	775	29	0	29	0	0	0	0	Research Article
10.1371/journal.pbio.0060117	2008-05-06	Interesting Structures: Education and Outreach at the RCSB Protein Data Bank	0	2	1	1	2	0	0	0	0	0	0	0	0	2042	402	37	2481	389	51	440	9	0	9	0	0	0	0	Community Page
10.1371/journal.pbio.0060118	2008-05-06	The Challenge of Conserving Amphibian Megadiversity in Madagascar	0	0	12	29	3	0	0	0	0	0	0	0	0	6805	1468	41	8314	406	158	564	100	0	100	1	0	0	0	Perspective
10.1371/journal.pbio.0060119	2008-05-20	Circadian Transcription Contributes to Core Period Determination in <named-content xmlns:xlink="http://www.w3.org/1999/xlink" content-type="genus-species" xlink:type="simple">Drosophila</named-content>	0	1	18	21	21	0	0	0	0	0	0	0	0	3495	897	43	4435	504	256	760	30	0	30	0	0	0	1	Research Article
10.1371/journal.pbio.0060120	2008-05-20	Nongenetic Individuality in the HostâPhage Interaction	0	3	20	24	18	0	0	0	1	0	0	0	0	4300	1299	41	5640	514	408	922	63	0	63	0	0	0	0	Research Article
10.1371/journal.pbio.0060121	2008-05-06	Birds Do It, Bees Do It, but <named-content xmlns:xlink="http://www.w3.org/1999/xlink" content-type="genus-species" xlink:type="simple">Candida albicans</named-content> Does It Differently	0	1	0	0	0	0	0	0	0	0	0	0	0	4663	632	74	5369	236	83	319	5	0	5	0	0	0	0	Synopsis
10.1371/journal.pbio.0060122	2008-05-20	Resource Heterogeneity Moderates the Biodiversity-Function Relationship in Real World Ecosystems	0	1	33	63	0	0	0	0	0	0	0	0	0	5934	2264	48	8246	332	185	517	108	0	108	0	0	0	1	Research Article
10.1371/journal.pbio.0060123	2008-05-27	Notch-Deficient Skin Induces a Lethal Systemic B-Lymphoproliferative Disorder by Secreting TSLP, a Sentinel for Epidermal Integrity	0	0	49	19	38	0	0	0	0	0	0	0	0	4413	1445	63	5921	1060	646	1706	19	0	19	0	0	0	0	Research Article
10.1371/journal.pbio.0060124	2008-05-20	Evolution and Creationism in America's Classrooms: A National Portrait	0	14	29	7	2	1	0	0	9	84	0	0	0	46461	5862	266	52589	1147	281	1428	82	0	82	0	0	0	0	Essay
10.1371/journal.pbio.0060125	2008-05-27	A Regulatory Code for Neuron-Specific Odor Receptor Expression	0	1	15	28	10	0	0	0	0	0	0	0	0	3509	1042	42	4593	1181	751	1932	50	0	50	0	0	0	0	Research Article
10.1371/journal.pbio.0060126	2008-05-20	Low-Level Information and High-Level Perception: The Case of Speech in Noise	0	10	25	20	24	0	0	0	0	0	0	0	0	4930	1250	55	6235	450	199	649	43	0	43	0	0	0	0	Research Article
10.1371/journal.pbio.0060127	2008-05-20	The Allure of the Few	0	0	1	0	0	0	0	0	0	0	0	0	0	1855	405	33	2293	102	36	138	5	0	5	1	0	0	0	Book Review/Science in the Media
10.1371/journal.pbio.0060128	2008-05-20	Raf Activation Is Regulated by Tyrosine 510 Phosphorylation in <italic>Drosophila</italic>	0	0	3	8	5	0	0	0	0	0	0	0	0	2450	546	39	3035	309	151	460	8	0	8	0	0	0	0	Research Article
10.1371/journal.pbio.0060129	2008-05-13	The Case of Deborah Rice: Who Is the Environmental Protection Agency Protecting?	0	0	1	1	0	0	0	0	0	0	0	2	0	5847	1072	57	6976	606	80	686	10	0	10	4	0	0	0	Perspective
10.1371/journal.pbio.0060130	2008-05-27	Sperm Sociality: Cooperation, Altruism, and Spite	0	3	15	8	7	0	0	0	0	0	0	0	0	6349	1547	42	7938	611	270	881	62	0	62	0	0	0	0	Unsolved Mystery
10.1371/journal.pbio.0060131	2008-06-03	Selective Ligand Recognition by a Diversity-Generating Retroelement Variable Protein	0	1	6	7	7	0	0	0	1	0	0	0	0	2378	648	34	3060	360	202	562	21	0	21	0	0	0	1	Research Article
10.1371/journal.pbio.0060132	2008-05-27	Man versus Machine versus Ribozyme	0	3	0	0	0	0	0	0	1	0	0	0	0	2738	690	40	3468	283	98	381	8	0	8	0	0	0	0	Primer
10.1371/journal.pbio.0060133	2008-05-27	When Skin Damage Causes Death	0	0	1	2	1	0	0	0	0	0	0	0	0	4387	749	55	5191	89	42	131	3	0	3	0	0	0	0	Synopsis
10.1371/journal.pbio.0060134	2008-05-27	Sniffing Out the Right Address	0	0	0	0	0	0	0	0	0	0	0	0	0	1936	339	42	2317	56	19	75	6	0	6	0	0	0	0	Synopsis
10.1371/journal.pbio.0060135	2008-06-03	The Evolution of the <italic>DLK1-DIO3</italic> Imprinted Domain in Mammals	0	7	33	12	28	1	1	0	0	0	0	0	0	4635	1399	48	6082	917	542	1459	43	0	43	0	0	0	2	Research Article
10.1371/journal.pbio.0060136	2008-05-27	Correction: Relationship Between Mitochondrial Electron Transport Chain Dysfunction, Development and Life Extension in <named-content xmlns:xlink="http://www.w3.org/1999/xlink" content-type="genus-species" xlink:type="simple">Caenorhabditis elegans</named-content>	0	0	0	0	0	0	0	0	0	0	0	0	0	840	135	38	1013	35	8	43	0	0	0	0	0	0	0	Correction
10.1371/journal.pbio.0060137	2008-06-03	Modular Organization and Combinatorial Energetics of ProlineâTyrosine Nuclear Localization Signals	0	2	18	7	12	0	0	0	0	0	0	0	0	2154	602	34	2790	375	202	577	17	0	17	0	0	0	0	Research Article
10.1371/journal.pbio.0060138	2008-06-10	Neural Correlates of Auditory Perceptual Awareness under Informational Masking	0	5	23	9	16	0	0	0	0	0	0	0	0	5763	1452	61	7276	338	208	546	75	0	75	0	0	0	0	Research Article
10.1371/journal.pbio.0060139	2008-06-03	Gametogenesis in Malaria Parasites Is Mediated by the cGMP-Dependent Protein Kinase	0	3	38	23	22	0	0	0	0	0	0	0	0	5000	1270	38	6308	803	506	1309	40	0	40	0	0	0	0	Research Article
10.1371/journal.pbio.0060140	2008-06-10	Birth and Rapid Subcellular Adaptation of a Hominoid-Specific CDC14 Protein	0	6	11	8	13	0	0	0	1	0	0	0	0	2882	773	35	3690	391	184	575	26	0	26	0	0	0	0	Research Article
10.1371/journal.pbio.0060141	2008-06-10	Two-Dimensional Patterning by a Trapping/Depletion Mechanism: The Role of TTG1 and GL3 in <italic>Arabidopsis</italic> Trichome Formation	0	1	21	18	9	0	0	0	0	0	0	0	0	3165	964	41	4170	930	407	1337	24	0	24	0	0	0	2	Research Article
10.1371/journal.pbio.0060142	2008-06-10	<italic>Hox</italic> Paralog Group 2 Genes Control the Migration of Mouse Pontine Neurons through Slit-Robo Signaling	0	1	18	10	14	2	0	0	0	0	0	0	0	3876	1253	47	5176	938	548	1486	31	0	31	0	0	0	0	Research Article
10.1371/journal.pbio.0060143	2008-06-10	Structural Basis for the Regulation Mechanism of the Tyrosine Kinase CapB from <named-content xmlns:xlink="http://www.w3.org/1999/xlink" content-type="genus-species" xlink:type="simple">Staphylococcus aureus</named-content>	0	0	24	10	12	0	0	0	0	0	0	0	0	2875	770	34	3679	560	314	874	0	0	0	0	0	0	0	Research Article
10.1371/journal.pbio.0060144	2008-06-03	The Ticket to Transport	0	0	1	1	0	0	0	0	0	0	0	0	0	1606	300	41	1947	115	31	146	1	0	1	0	0	0	0	Synopsis
10.1371/journal.pbio.0060146	2008-06-17	Dynamics and Design Principles of a Basic Regulatory Architecture Controlling Metabolic Pathways	0	15	13	8	10	0	0	0	0	0	0	0	0	5827	2092	68	7987	343	212	555	74	0	74	0	0	0	4	Research Article
10.1371/journal.pbio.0060147	2008-06-10	Bcl-XL Inhibits Membrane Permeabilization by Competing with Bax	0	3	49	29	42	0	0	0	0	0	0	0	0	5486	2154	78	7718	1144	772	1916	42	0	42	0	0	0	2	Research Article
10.1371/journal.pbio.0060148	2008-06-10	Gene Banks Pay Big Dividends to Agriculture, the Environment, and Human Welfare	0	1	3	5	2	0	0	0	0	0	0	0	0	2848	845	32	3725	581	77	658	12	0	12	0	0	0	0	Community Page
10.1371/journal.pbio.0060149	2008-06-24	Crystal Structure of the FeS ClusterâContaining Nucleotide Excision Repair Helicase XPD	0	0	48	37	28	0	0	0	0	0	0	0	0	3123	826	40	3989	789	494	1283	11	0	11	0	0	0	2	Research Article
10.1371/journal.pbio.0060150	2008-06-24	Group II Intron Protein Localization and Insertion Sites Are Affected by Polyphosphate	0	0	3	3	10	0	0	0	0	0	0	0	0	2206	546	32	2784	435	210	645	22	0	22	0	0	0	0	Research Article
10.1371/journal.pbio.0060151	2008-06-17	The Fourth Dimension of Biochemical Pathways	0	1	0	0	0	0	0	0	0	0	0	0	0	3934	1000	51	4985	154	30	184	12	0	12	0	0	0	0	Synopsis
10.1371/journal.pbio.0060152	2008-06-24	The B Cell Antigen Receptor and Overexpression of <italic>MYC</italic> Can Cooperate in the Genesis of B Cell Lymphomas	0	2	22	14	14	0	0	0	0	0	0	0	0	5777	1319	53	7149	794	542	1336	22	0	22	1	0	0	2	Research Article
10.1371/journal.pbio.0060153	2008-06-10	A Roadmap for Migrating Neurons	0	1	1	0	0	0	0	0	0	0	0	0	0	2870	596	90	3556	61	30	91	4	0	4	0	0	0	0	Synopsis
10.1371/journal.pbio.0060154	2008-06-17	Unravelling the Bcl-2 Apoptosis Code with a Simple Model System	0	1	6	7	4	0	0	0	0	0	0	0	0	3142	1232	43	4417	389	183	572	11	0	11	0	0	0	0	Primer
10.1371/journal.pbio.0060155	2008-06-24	On the Emergence and Awareness of Auditory Objects	0	4	8	11	9	0	0	0	0	0	0	0	0	3556	779	45	4380	267	111	378	60	0	60	0	0	0	0	Primer
10.1371/journal.pbio.0060156	2008-06-24	Micromanagement of Lymphomas	0	0	3	0	0	0	0	0	0	0	0	0	0	1947	464	42	2453	248	115	363	8	0	8	0	0	0	0	Primer
10.1371/journal.pbio.0060157	2008-06-24	Immunoglobulin Heavy Chain Exclusion in the Shark	0	0	10	3	7	0	0	0	0	0	0	0	0	2484	546	36	3066	532	321	853	6	0	6	0	0	0	0	Research Article
10.1371/journal.pbio.0060158	2008-07-01	Neuronal Correlates of the Set-Size Effect in Monkey Lateral Intraparietal Area	0	2	21	34	21	0	0	0	1	0	0	0	0	2523	671	35	3229	225	97	322	36	0	36	0	0	0	0	Research Article
10.1371/journal.pbio.0060159	2008-07-01	Mapping the Structural Core of Human Cerebral Cortex	0	56	416	306	250	3	0	0	6	56	3	5	0	81027	19555	585	101167	3805	2038	5843	351	0	351	3	0	1	0	Research Article
10.1371/journal.pbio.0060160	2008-07-01	Human and <italic>Drosophila</italic> Cryptochromes Are Light Activated by Flavin Photoreduction in Living Cells	0	0	17	25	21	0	0	0	2	0	0	1	0	4897	1326	48	6271	678	394	1072	24	0	24	0	0	0	0	Research Article
10.1371/journal.pbio.0060161	2008-07-01	A Histone Methyltransferase Modulates Antigenic Variation in African Trypanosomes	0	4	28	35	28	0	0	0	0	0	0	0	0	3431	2948	41	6420	759	460	1219	34	0	34	0	0	0	0	Research Article
10.1371/journal.pbio.0060162	2008-06-24	Beyond Competition: Incorporating Positive Interactions between Species to Predict Ecosystem Invasibility	30	5	23	18	4	1	0	0	1	0	0	0	0	6119	1751	48	7918	672	165	837	62	0	62	2	0	0	0	Essay
10.1371/journal.pbio.0060163	2008-07-08	Novel Intermolecular Iterative Mechanism for Biosynthesis of Mycoketide Catalyzed by a Bimodular Polyketide Synthase	0	3	6	9	6	1	0	0	0	0	0	0	0	3241	803	38	4082	561	355	916	13	0	13	0	0	0	0	Research Article
10.1371/journal.pbio.0060164	2008-07-01	From Structure to Function: Mapping the Connection Matrix of the Human Brain	0	16	1	1	0	0	0	0	1	2	0	0	0	10297	3078	116	13491	563	129	692	41	0	41	1	0	0	0	Synopsis
10.1371/journal.pbio.0060165	2008-07-29	Protecting Migration Corridors: Challenges and Optimism for Mongolian Saiga	0	0	10	6	1	1	0	0	0	0	0	1	0	3003	628	37	3668	529	105	634	35	0	35	0	0	0	0	Perspective
10.1371/journal.pbio.0060166	2008-07-15	Improved Tropical Forest Management for Carbon Retention	0	5	31	51	5	0	0	0	0	0	0	0	0	5998	1821	45	7864	539	171	710	0	0	0	0	0	0	0	Perspective
10.1371/journal.pbio.0060167	2008-07-08	A ShortâTime Scale Colloidal System Reveals Early Bacterial Adhesion Dynamics	0	1	6	5	5	0	0	0	0	0	0	0	0	3042	939	44	4025	429	281	710	42	0	42	0	0	0	0	Research Article
10.1371/journal.pbio.0060168	2008-07-01	Shedding Light on Animal Cryptochromes	0	0	3	4	0	0	0	0	1	0	0	0	0	2431	392	42	2865	359	69	428	2	0	2	0	0	0	0	Synopsis
10.1371/journal.pbio.0060169	2008-07-29	Correction: Notch-Deficient Skin Induces a Lethal Systemic B-Lymphoproliferative Disorder by Secreting TSLP, a Sentinel for Epidermal Integrity	0	0	0	0	0	0	0	0	0	0	0	0	0	672	108	38	818	64	14	78	0	0	0	0	0	0	0	Correction
10.1371/journal.pbio.0060170	2008-07-29	Protein Aggregation and Protein Instability Govern Familial Amyotrophic Lateral Sclerosis Patient Survival	0	0	27	25	25	0	0	0	0	0	0	0	0	5574	1237	68	6879	860	431	1291	35	0	35	2	0	0	0	Research Article
10.1371/journal.pbio.0060171	2008-07-15	Persistent Leatherback Turtle Migrations Present Opportunities for Conservation	60	0	44	49	15	0	0	0	2	2	0	2	0	11748	2278	74	14100	640	261	901	49	0	49	0	0	0	0	Research Article
10.1371/journal.pbio.0060172	2008-07-15	Humans Lack iGb3 Due to the Absence of Functional iGb3-Synthase: Implications for NKT Cell Development and Transplantation	0	0	38	19	24	0	0	0	0	0	0	0	0	2093	609	34	2736	418	234	652	12	0	12	0	0	0	1	Research Article
10.1371/journal.pbio.0060173	2008-07-22	Visuomotor Transformation in the Fly Gaze Stabilization System	0	2	13	9	7	0	0	0	1	0	0	0	0	4299	794	50	5143	337	123	460	44	0	44	1	0	0	0	Research Article
10.1371/journal.pbio.0060174	2008-07-15	Controlling Size in Multicellular Organs: Focus on the Leaf	0	1	25	14	22	0	0	0	1	0	0	0	0	5380	1703	69	7152	749	374	1123	31	0	31	0	0	0	0	Unsolved Mystery
10.1371/journal.pbio.0060175	2008-07-08	A Gene Wiki for Community Annotation of Gene Function	0	35	40	28	42	3	3	0	11	0	0	3	0	18680	2531	131	21342	1145	229	1374	81	0	81	1	0	0	0	Community Page
10.1371/journal.pbio.0060177	2008-07-22	Population Genomic Analysis of Strain Variation in <italic>Leptospirillum</italic> Group II Bacteria Involved in Acid Mine Drainage Formation	0	6	24	11	25	0	1	0	1	0	0	0	0	4070	1151	31	5252	587	374	961	53	0	53	0	0	0	0	Research Article
10.1371/journal.pbio.0060178	2008-07-29	Proteomics Reveals Novel <italic>Drosophila</italic> Seminal Fluid Proteins Transferred at Mating	0	1	50	53	35	0	0	0	0	0	1	1	0	6796	1332	64	8192	430	261	691	42	0	42	0	0	0	2	Research Article
10.1371/journal.pbio.0060179	2008-07-29	The Soup in My Fly: Evolution, Form and Function of Seminal Fluid Proteins	0	3	18	20	11	0	0	0	0	0	1	0	0	3761	753	45	4559	604	155	759	20	0	20	0	0	0	0	Primer
10.1371/journal.pbio.0060180	2008-07-15	Considering the First Steps toward a Stable and Orderly Way of Bacterial Life	0	1	7	1	1	0	0	0	1	0	0	0	0	2008	634	37	2679	226	78	304	11	0	11	0	0	0	0	Primer
10.1371/journal.pbio.0060181	2008-07-15	Starting Over: The Search for Endogenous NKT Cell Ligands	0	0	0	1	0	0	0	0	0	0	0	0	0	1367	337	35	1739	150	41	191	5	0	5	0	0	0	0	Synopsis
10.1371/journal.pbio.0060182	2008-07-22	Spinal Cord Injury Reveals Multilineage Differentiation of Ependymal Cells	0	0	72	42	46	0	0	0	0	0	0	0	0	8958	2647	72	11677	1919	1266	3185	81	0	81	1	0	0	0	Research Article
10.1371/journal.pbio.0060183	2008-07-29	Activating PER Repressor through a DBT-Directed Phosphorylation Switch	0	1	17	16	15	0	0	0	0	0	0	2	0	2298	619	44	2961	410	201	611	12	0	12	0	0	0	0	Research Article
10.1371/journal.pbio.0060184	2008-07-22	WikiPathways: Pathway Editing for the People	0	36	94	92	99	2	3	0	4	0	1	1	0	8759	2148	72	10979	968	307	1275	115	0	115	0	0	0	0	Community Page
10.1371/journal.pbio.0060185	2008-07-29	Antigenic Variation in <named-content xmlns:xlink="http://www.w3.org/1999/xlink" content-type="genus-species" xlink:type="simple">Trypanosoma brucei</named-content>: Joining the DOTs	0	2	15	13	12	0	0	0	0	0	0	1	0	4629	1073	43	5745	1054	471	1525	32	0	32	0	0	0	0	Primer
10.1371/journal.pbio.0060186	2008-07-22	Across the Curious Parallel of Language and Species Evolution	0	9	3	3	1	0	0	0	5	0	2	0	0	7830	2512	67	10409	357	136	493	54	0	54	2	0	0	0	Feature
10.1371/journal.pbio.0060187	2008-07-29	Multivariate Patterns in Object-Selective Cortex Dissociate Perceptual and Physical Shape Similarity	0	6	25	14	20	0	0	0	0	0	0	0	0	2466	836	40	3342	365	209	574	80	0	80	0	0	0	0	Research Article
10.1371/journal.pbio.0060188	2008-07-29	Going, Going, Gone: Is Animal Migration Disappearing	0	4	28	12	19	2	0	0	2	0	11	4	0	11793	2327	83	14203	1478	266	1744	116	0	116	0	0	0	0	Essay
10.1371/journal.pbio.0060189	2008-07-29	Beautiful MindsâFor How Long?	0	0	0	0	0	0	0	0	0	0	0	0	0	3207	527	41	3775	309	39	348	9	0	9	0	0	0	0	Book Review/Science in the Media
10.1371/journal.pbio.0060190	2008-07-29	Correction: Transcription Factors Bind Thousands of Active and Inactive Regions in the <named-content xmlns:xlink="http://www.w3.org/1999/xlink" content-type="genus-species" xlink:type="simple">Drosophila</named-content> Blastoderm	0	0	0	0	0	0	0	0	0	0	0	0	0	886	127	37	1050	73	14	87	0	0	0	0	0	0	0	Correction
10.1371/journal.pbio.0060191	2008-08-05	TSCOT <sup>+</sup> Thymic Epithelial Cell-Mediated Sensitive CD4 Tolerance by Direct Presentation	0	1	3	4	4	0	0	0	0	0	0	0	0	3381	704	61	4146	447	250	697	7	0	7	0	0	0	2	Research Article
10.1371/journal.pbio.0060192	2008-07-29	Oscillating <italic>Per</italic>-Cision	0	0	1	1	0	0	0	0	0	0	0	0	0	1330	313	38	1681	127	89	216	5	0	5	0	0	0	0	Primer
10.1371/journal.pbio.0060193	2008-07-29	The Threat of Instability: Neurodegeneration Predicted by Protein Destabilization and Aggregation Propensity	0	0	6	3	3	0	0	0	0	0	0	0	0	1884	511	41	2436	359	151	510	10	0	10	0	0	0	0	Primer
10.1371/journal.pbio.0060194	2008-08-12	Retinoblastoma and Its Binding Partner MSI1 Control Imprinting in <italic>Arabidopsis</italic>	0	4	58	37	31	0	0	0	0	0	0	0	0	4845	1637	62	6544	844	523	1367	42	0	42	0	0	0	3	Research Article
10.1371/journal.pbio.0060195	2008-08-05	Bacterial Inclusion Bodies Contain Amyloid-Like Structure	0	2	54	40	30	0	0	0	0	0	0	0	0	7599	2012	68	9679	1126	750	1876	44	0	44	0	0	0	0	Research Article
10.1371/journal.pbio.0060196	2008-08-12	OSM-11 Facilitates LIN-12 Notch Signaling during <named-content xmlns:xlink="http://www.w3.org/1999/xlink" content-type="genus-species" xlink:type="simple">Caenorhabditis elegans</named-content> Vulval Development	0	0	21	14	16	0	0	0	0	0	0	0	0	3584	778	38	4400	693	375	1068	24	0	24	0	0	0	2	Research Article
10.1371/journal.pbio.0060197	2008-08-12	Stimulus Coding Rules for Perceptual Learning	0	6	21	12	11	0	0	0	0	0	0	0	0	4388	997	53	5438	321	147	468	48	0	48	0	0	0	0	Research Article
10.1371/journal.pbio.0060198	2008-08-05	A Novel Molecular Solution for Ultraviolet Light Detection in <named-content xmlns:xlink="http://www.w3.org/1999/xlink" content-type="genus-species" xlink:type="simple">Caenorhabditis elegans</named-content>	0	1	32	32	31	0	0	0	0	0	0	0	0	6547	1622	52	8221	1047	521	1568	47	0	47	0	0	0	4	Research Article
10.1371/journal.pbio.0060199	2008-08-19	Redefining âNaturalâ in Agriculture	0	1	0	0	0	1	1	0	4	0	0	0	0	5475	1258	69	6802	224	118	342	9	0	9	2	0	0	0	Book Review/Science in the Media
10.1371/journal.pbio.0060200	2008-08-26	Correction: Human and <named-content xmlns:xlink="http://www.w3.org/1999/xlink" content-type="genus-species" xlink:type="simple">Drosophila</named-content> Cryptochromes Are Light Activated by Flavin Photoreduction in Living Cells	0	0	1	5	0	0	0	0	0	0	0	0	0	679	109	35	823	106	18	124	0	0	0	0	0	0	0	Correction
10.1371/journal.pbio.0060201	2008-08-19	The Thief in the Mirror	0	1	4	4	1	0	0	0	2	0	0	5	0	11770	2301	88	14159	976	134	1110	0	0	0	1	0	0	0	Primer
10.1371/journal.pbio.0060202	2008-08-19	Mirror-Induced Behavior in the Magpie (<named-content xmlns:xlink="http://www.w3.org/1999/xlink" content-type="genus-species" xlink:type="simple">Pica pica</named-content>): Evidence of Self-Recognition	0	12	38	34	12	4	1	0	3	70	9	29	0	41484	13469	233	55186	1356	657	2013	132	0	132	3	1	0	2	Research Article
10.1371/journal.pbio.0060203	2008-08-19	The NDR/LATS Family Kinase Cbk1 Directly Controls Transcriptional Asymmetry	0	0	17	21	21	0	0	0	0	0	0	0	0	3104	820	67	3991	616	267	883	24	0	24	0	0	0	0	Research Article
10.1371/journal.pbio.0060204	2008-08-19	Direct Estimation of the Mitochondrial DNA Mutation Rate in <named-content xmlns:xlink="http://www.w3.org/1999/xlink" content-type="genus-species" xlink:type="simple">Drosophila melanogaster</named-content>	0	7	42	31	31	0	0	0	0	0	1	0	0	7649	1625	53	9327	630	356	986	78	0	78	1	0	0	0	Research Article
10.1371/journal.pbio.0060205	2008-08-05	Tasting the Bitter Sunlight	0	0	0	0	0	0	0	0	1	0	0	0	0	2593	401	45	3039	236	32	268	4	0	4	0	0	0	0	Synopsis
10.1371/journal.pbio.0060206	2008-08-26	An Enzymatic Atavist Revealed in Dual Pathways for Water Activation	0	4	8	2	5	1	0	0	0	0	0	0	0	3107	672	54	3833	419	126	545	16	0	16	0	0	0	0	Research Article
10.1371/journal.pbio.0060207	2008-08-26	Dual Role of Topoisomerase II in Centromere Resolution and Aurora B Activity	0	0	15	16	9	0	0	0	0	0	0	1	0	3674	1248	49	4971	911	681	1592	21	0	21	0	0	0	0	Research Article
10.1371/journal.pbio.0060208	2008-08-26	Evolution of Genomic Imprinting with Biparental Care: Implications for Prader-Willi and Angelman Syndromes	0	2	18	10	8	0	0	0	1	0	0	0	0	4740	1284	63	6087	1325	867	2192	24	0	24	0	0	0	1	Research Article
10.1371/journal.pbio.0060209	2008-09-02	Redundant Mechanisms Recruit Actin into the Contractile Ring in Silkworm Spermatocytes	0	1	14	16	10	0	0	0	0	0	0	0	0	3140	702	55	3897	570	313	883	15	0	15	0	0	0	2	Research Article
10.1371/journal.pbio.0060210	2008-08-26	Where Does Bluetongue Virus Sleep in the Winter?	0	1	18	13	11	0	0	0	1	0	0	2	0	7236	1501	76	8813	686	412	1098	36	0	36	0	0	0	0	Unsolved Mystery
10.1371/journal.pbio.0060211	2008-08-26	SAW: Breaking Down Barriers between Art and Science	0	5	1	1	2	0	0	0	1	1	0	0	0	3510	661	53	4224	464	109	573	10	0	10	1	0	0	0	Community Page
10.1371/journal.pbio.0060212	2008-08-26	Retinoblastoma Makes Its Mark on Imprinting in Plants	0	0	3	3	3	0	0	0	0	0	0	0	0	1837	534	51	2422	295	126	421	12	0	12	0	0	0	0	Primer
10.1371/journal.pbio.0060213	2008-08-26	The Spectrum of Mitochondrial Mutation Differs across Species	0	5	7	9	7	0	0	0	0	0	0	0	0	2935	975	50	3960	273	134	407	35	0	35	0	0	0	0	Primer
10.1371/journal.pbio.0060214	2008-09-02	Hrs and SNX3 Functions in Sorting and Membrane Invagination within Multivesicular Bodies	0	0	27	7	9	0	0	0	0	0	0	0	0	3888	1271	63	5222	843	488	1331	27	0	27	0	0	0	1	Research Article
10.1371/journal.pbio.0060215	2008-08-26	Texture Coding in the Rat Whisker System: Slip-Stick Versus Differential Resonance	0	2	34	37	27	0	0	0	0	0	0	0	0	3229	884	61	4174	621	271	892	51	0	51	0	0	0	0	Research Article
10.1371/journal.pbio.0060216	2008-08-26	Is Sleep Essential?	0	9	48	50	38	0	1	0	2	0	1	7	0	44501	5947	211	50659	3028	1425	4453	1	0	1	3	0	0	0	Essay
10.1371/journal.pbio.0060217	2008-08-26	An Enzymatic Palimpsest	0	0	0	0	0	0	0	0	0	0	0	0	0	1793	332	49	2174	92	26	118	4	0	4	0	0	0	0	Synopsis
10.1371/journal.pbio.0060218	2008-08-26	A New Role for a Long-Studied DNA-Wrangling Enzyme	0	0	0	0	0	0	0	0	0	0	0	0	0	2118	334	59	2511	100	18	118	2	0	2	0	0	0	0	Synopsis
10.1371/journal.pbio.0060219	2008-09-09	LTP Promotes a Selective Long-Term Stabilization and Clustering of Dendritic Spines	0	3	31	40	22	0	1	0	0	0	0	0	0	3919	1452	62	5433	750	473	1223	58	0	58	0	0	0	3	Research Article
10.1371/journal.pbio.0060220	2008-08-26	Whisker-Mediated Texture Discrimination	0	2	11	11	7	0	0	0	1	0	0	0	0	2225	610	49	2884	451	213	664	32	0	32	0	0	0	0	Primer
10.1371/journal.pbio.0060221	2008-08-26	Defining a Link between Perceptual Learning and Attention	0	6	11	6	6	0	0	0	0	0	1	0	0	3750	1498	60	5308	493	131	624	56	0	56	0	0	0	0	Primer
10.1371/journal.pbio.0060222	2008-09-02	Complex Events Initiated by Individual Spikes in the Human Cerebral Cortex	0	1	18	9	14	1	0	0	0	0	0	3	0	4901	1695	77	6673	495	275	770	35	0	35	1	0	0	0	Research Article
10.1371/journal.pbio.0060223	2008-10-28	The Desensitization Gating of the MthK K<sup>+</sup> Channel Is Governed by Its Cytoplasmic Amino Terminus	0	0	2	1	2	0	0	0	0	0	0	0	0	1132	277	37	1446	231	103	334	4	0	4	0	0	0	0	Research Article
10.1371/journal.pbio.0060224	2008-09-16	A Genome-Wide RNAi Screen to Dissect Centriole Duplication and Centrosome Maturation in <italic>Drosophila</italic>	0	0	37	29	32	0	0	0	0	0	0	0	0	6724	1892	80	8696	1500	762	2262	0	0	0	0	0	0	0	Research Article
[truncated: 1,284 more rows]
