# Supplementary material for: What Can Article-Level Metrics Do for You?
Source: PLoS Biol. 2013 Oct 22;11(10):e1001687. doi: 10.1371/journal.pbio.1001687 (PMC3805468; doi:10.1371/journal.pbio.1001687)
Supplement: Data S1 — Dataset of ALM for PLOS Biology articles used in the text, and R scripts that were used to produce figures. The data were collected on May 20, 2013 and include all PLOS Biology articles published up to that day. Data for F1000Prime were collected on August 15, 2013. All charts were produced with R version 3.0.0. (ZIP) [file pbio.1001687.s001.zip › data_s1/script_for_fig_1.R]

#' Density plots from PLoS Article Level Metrics data
#'
#' by Martin Fenner, mfenner@plos.org

# Utility functions
report_date <- "2013-08-15"

alm <- read.csv("alm_report_plos_biology_2013-05-20.csv", header=TRUE)
alm <- subset(alm, alm$article_type == "Research Article")
alm$publication_date <- as.Date(alm$publication_date)
alm <- subset(alm, alm$publication_date > "2010-01-01")
alm <- subset(alm, alm$publication_date <= "2010-12-31")

# Labels
colnames <- dimnames(alm)[[2]]
plos.color <- "#1ebd21"
plos.source <- "scopus"
plos.title <- "Citation Counts for 2010 PLOS Biology Papers"
plos.description <- "Scopus citation counts plotted as a probability distribution for all 197 PLOS Biology research articles published in 2010. Data collected May 20, 2013. Median 19, 10% of papers have at least 50 citations."

plos.xlab <- "Scopus Citations"
plos.ylab <- "Probability"

quantile <- quantile(alm[,plos.source], c(.10,.50,.90), na.rm=TRUE)

# Plot the chart. 
plos.pdf <- paste("densityplot_plos_biology", "_", report_date, ".pdf", sep="")
pdf(file=plos.pdf, width=8, height=6, title=plos.title, useDingbats=FALSE)

opar <- par(mai=c(0.5,.75,0.5,0.5), omi=c(0.5,0.5,1.5,0.5), mgp=c(3,.5,.5), fg="black", cex.main=2, cex.lab=1.5, col=plos.color, col.main=plos.color, col.lab=plos.color, xaxs="i", yaxs="i")
d <- density(alm[,plos.source], from=0, to=100)
d$x <- append(d$x, 0)
d$y <- append(d$y, 0)
plot(d, type="n", main=NA, xlab=NA, ylab=NA, xlim=c(0,100), frame.plot=FALSE)
polygon(d, col=plos.color, border=NA)
title(main=plos.title, cex.main=2, outer=TRUE, line=4, adj=0)
mtext(paste(strwrap(plos.description,width=90), collapse="\n"), side=3, col="black", outer=TRUE, line=0.75, adj=0)
mtext(plos.xlab, side=1, col=plos.color, cex=1.25, outer=TRUE, adj=1, at=1)
mtext(plos.ylab, side=2, col=plos.color, cex=1.25, outer=TRUE, adj=0, at=1, las=1)
par(opar)
dev.off()
