# Supplementary material for: What Can Article-Level Metrics Do for You?
Source: PLoS Biol. 2013 Oct 22;11(10):e1001687. doi: 10.1371/journal.pbio.1001687 (PMC3805468; doi:10.1371/journal.pbio.1001687)
Supplement: Data S1 — Dataset of ALM for PLOS Biology articles used in the text, and R scripts that were used to produce figures. The data were collected on May 20, 2013 and include all PLOS Biology articles published up to that day. Data for F1000Prime were collected on August 15, 2013. All charts were produced with R version 3.0.0. (ZIP) [file pbio.1001687.s001.zip › data_s1/script_for_fig_3.R]

#' ALM stats for PLOS Biology papers published in 2010
#'
#' @author Martin Fenner <mfenner@plos.org>

# Options
report_date <- "2013-08-15"
report_name <- "plos_biology"

# Load required libraries and functions
library(plyr)
source("bubbleChart.R",chdir=TRUE)

# Load the data from the bulk download
alm <- read.csv("alm_report_plos_biology_2013-05-20.csv", encoding = "UTF8", sep = ",", stringsAsFactors=FALSE, na.strings=c("0"))
alm$publication_date <- as.Date(alm$publication_date)
alm$counter_html <- as.numeric(alm$counter_html)
alm <- subset(alm, alm$publication_date <= "2010-12-31")
alm <- subset(alm, alm$publication_date >= "2010-01-01")

# Lump all papers together that are not research articles
reassignType <- function(x) if (x == "Research Article") 1 else 0
alm$article_group <- aaply(alm$article_type, 1, reassignType)

alm <- alm[order(alm$scopus, decreasing = TRUE),]
alm$age_in_months <- (Sys.Date() - alm$publication_date) / 365.25 * 12

# Plot the chart.
plos.pdf <- paste("bubblechart_", report_name, "_", report_date, ".pdf", sep="")
pdf(file=plos.pdf, width=1024/72, height=718/72, useDingbats=FALSE)
main <- "Views vs. Citations for 2010 PLOS Biology Papers"
description <- "All 304 PLOS Biology articles published in 2010. Bubble size correlates with Scopus citations. Research articles are labeled green, all other articles are grey. Data collected May 20, 2013."
bubblechart <- bubblechartp(alm$age_in_months, alm$counter, z=alm$scopus, xlab="Age in Months", ylab="Total Views", labels=alm$article_group, main=main, description=description, col.main="#1ebd21")
dev.off()
