# Supplementary material for: What Can Article-Level Metrics Do for You?
Source: PLoS Biol. 2013 Oct 22;11(10):e1001687. doi: 10.1371/journal.pbio.1001687 (PMC3805468; doi:10.1371/journal.pbio.1001687)
Supplement: Data S1 — Dataset of ALM for PLOS Biology articles used in the text, and R scripts that were used to produce figures. The data were collected on May 20, 2013 and include all PLOS Biology articles published up to that day. Data for F1000Prime were collected on August 15, 2013. All charts were produced with R version 3.0.0. (ZIP) [file pbio.1001687.s001.zip › data_s1/script_for_fig_4.R]

#' Bar plot for PLoS Article Level Metrics
#'
#' @author Martin Fenner, <mfenner@plos.org>

# Load required libraries
library(reshape2)

# Options
report_name <- "plos_biology"
report_date <- "2013-08-15"

# Load the data from the bulk download, only look at research articles
alm <- read.csv("alm_report_plos_biology_2013-05-20.csv", encoding = "UTF8", sep = ",", stringsAsFactors=FALSE, na.strings=c("0"))
alm <- subset(alm, alm$article_type == "Research Article")

alm$publication_date <- as.Date(alm$publication_date)
alm$counter_html <- as.numeric(alm$counter_html)
alm$mendeley_readers <- as.numeric(alm$mendeley_readers)
alm$mendeley_groups <- as.numeric(alm$mendeley_groups)

# Options
plos.color <- "#1ebd21"
plos.colors <- c("#a17f78","#ad9a27","#ad9a27","#ad9a27","#ad9a27","#ad9a27","#dcebdd","#dcebdd","#789aa1","#789aa1","#789aa1","#304345","#304345")
plos.title <- c("Article-Level Metrics for PLOS Biology")
plos.description <- c("Proportion of all 1,706 PLOS Biology research articles published until May 20, 2013 mentioned by particular article-level metrics source. Colors indicate categories (Viewed, Cited, Saved, Discussed, Recommended), as used on the PLOS website.")

# Aggregate Mendeley
alm$mendeley <- rowSums(subset(alm, select=c("mendeley_readers","mendeley_groups")), na.rm=TRUE)
alm$mendeley[alm$mendeley == 0] <- NA

# Use subset of columns
alm <- subset(alm, select=c("f1000","wikipedia","researchblogging","comments","facebook","twitter","citeulike","mendeley","pubmed","crossref","scopus","pmc_html","counter_html"))

# Calculate percentage of values that are not missing (i.e. have a count of at least 1)
colSums <- colSums(!is.na(alm)) * 100 / length(alm$counter_html)
exactSums <- sum(as.numeric(alm$pmc_html),na.rm =TRUE)

# Plot the chart.
plos.pdf <- paste("barplot", "_", report_name, "_", report_date, ".pdf", sep="")
pdf(file=plos.pdf, width=8, height=6)

opar <- par(mar=c(1,7,3,1)+0.1,omi=c(1,0.5,1,1),col.main=plos.color)
plos.names <- c("F1000Prime","Wikipedia","Research Blogging","PLOS Comments", "Facebook", "Twitter","CiteULike","Mendeley","PubMed Citations", "CrossRef", "Scopus", "PMC HTML Views", "PLOS HTML Views")
y <- barplot(colSums,horiz=TRUE,col=plos.colors, border = NA, xlab=plos.names, xlim=c(0,120), axes=FALSE, names.arg=plos.names,las=1, adj=0)
text(colSums+6,y,labels=sprintf("%1.0f%%", colSums))
title(main=plos.title, cex.main=2, outer=TRUE, line=1, adj=0)
mtext(paste(strwrap(plos.description,width=90), collapse="\n"), side=3, outer=TRUE, line=-2.5, adj=0)
par(opar)
dev.off()
