# Supplementary material for: What Can Article-Level Metrics Do for You?
Source: PLoS Biol. 2013 Oct 22;11(10):e1001687. doi: 10.1371/journal.pbio.1001687 (PMC3805468; doi:10.1371/journal.pbio.1001687)
Supplement: Data S1 — Dataset of ALM for PLOS Biology articles used in the text, and R scripts that were used to produce figures. The data were collected on May 20, 2013 and include all PLOS Biology articles published up to that day. Data for F1000Prime were collected on August 15, 2013. All charts were produced with R version 3.0.0. (ZIP) [file pbio.1001687.s001.zip › data_s1/script_for_fig_5.R]

#' Venn diagram F1000 vs. Wikipedia for PLOS Biology articles
#'
#' @author Martin Fenner <mfenner@plos.org>

# Options
report_date <- "2013-08-15"
report_name <- "venndiagram_plos_biology"

# Read in required functions
library("plyr")
library("VennDiagram")

alm <- read.csv("alm_report_plos_biology_2013-05-20.csv", header=TRUE)
alm$publication_date <- as.Date(alm$publication_date)
alm <- subset(alm, alm$article_type == "Research Article")

reassignWikipedia<- function(x) if (x > 0) 1 else 0
alm$wikipedia_bin <- aaply(alm$wikipedia, 1, reassignWikipedia)
reassignF1000 <- function(x) if (x > 0) 2 else 0
alm$f1000_bin <- aaply(alm$f1000, 1, reassignF1000)
alm$article_group = alm$wikipedia_bin + alm$f1000_bin
reassignCombined <- function(x) if (x == 3) 1 else 0
alm$combined_bin <- aaply(alm$article_group, 1, reassignCombined)
reassignNo <- function(x) if (x == 0) 1 else 0
alm$no_bin <- aaply(alm$article_group, 1, reassignNo)

alm <- alm[order(alm$combined_bin, decreasing = TRUE),]

# Remember to divide f1000_bin by 2, as this is the default value
summary <- colSums(subset(alm, select=c("wikipedia_bin","f1000_bin","combined_bin","no_bin")), na.rm=TRUE)
rows <- nrow(alm)

# Options
plos.colors <- c("#c9c9c7","#0000ff","#ff0000")
plos.title <- "PLOS Biology articles: sites of recommendation and discussion "
plos.description <- c("Number of PLOS Biology research articles published until May 20, 2013 that have been recommended by F1000Prime (red) and/or mentioned in Wikipedia (blue).")

# Plot the chart. Results are saved in the "data-charts" subdirectory
plos.pdf <- paste(report_name, "_", report_date, ".pdf", sep="")
pdf(file=plos.pdf, width=11, height=8.5, useDingbats=FALSE)
opar <- par(mai=c(0.5,.75,3.5,0.5), omi=c(0.5,0.5,1.5,0.5), mgp=c(3,.5,.5), fg="black", cex.main=2, cex.lab=1.5, col=plos.color, col.main=plos.color, col.lab=plos.color, xaxs="i", yaxs="i")
plot.new()
title(main=plos.title, cex.main=2, outer=TRUE, line=4, adj=0)
mtext(paste(strwrap(plos.description,width=90), collapse="\n"), side=3, col="black", outer=TRUE, line=1.5, adj=0)
pushViewport(viewport(x=0.5, y=7, w=6, h=6, default.units = "inches", just=c("left", "top")))
venn.plot <- draw.triple.venn(area1=rows,area2=summary[1],area3=summary[2]/2,n12=summary[1],n23=summary[3],n13=summary[2]/2,n123=summary[3],euler.d=TRUE,scaled=TRUE,fill=plos.colors,cex=2,fontfamily = rep("sans", 7))
popViewport()
par(opar)
dev.off()
